# Supplementary material for: Secondary and primary metabolites reveal putative resistance-associated biomarkers against Erysiphe necator in resistant grapevine genotypes
Source: Front Plant Sci. 2023 Jan 31;14:1112157. doi: 10.3389/fpls.2023.1112157 (PMC9927228; doi:10.3389/fpls.2023.1112157)
Supplement: Supplementary file 1 [file DataSheet_1.xlsx]

## Sheet: 3 dpi
Supplementary Table 1: Degree of resistance to Erysiphe necator (OIV-455-leaves) evaluated at 3 days after the artificial inoculation; 1=very low 3=low 5=medium 7=high 8= high to very high 9=very high (OIV-Organisation Internationale de la Vigne et du Vin, 2nd edition); the scores represent the average of the two years (2019-2021)
	YEAR 2019-2021
	Variety	OIV 452
	Teroldego	1
	BC4	9
	Bianca	8
	Kishmish	9
	F26P92	7
	F13P71	9
	NY42	7

## Sheet: 7 dpi
Supplementary Table 1: Degree of resistance to Erysiphe necator (OIV-455-leaves) evaluated at 7 days after the artificial inoculation; 1=very low 3=low 5=medium 7=high 8= high to very high 9=very high (OIV-Organisation Internationale de la Vigne et du Vin, 2nd edition); the scores represent the average of the two years (2019-2021)
	YEAR 2019-2021
	Variety	OIV 452
	Teroldego	1
	BC4	9
	Bianca	8
	Kishmish	7
	F26P92	7
	F13P71	9
	NY42	7

## Sheet: 11 dpi
Supplementary Table 1: Degree of resistance to Erysiphe necator (OIV-455-leaves) evaluated at 11 days after the artificial inoculation; 1=very low 3=low 5=medium 7=high 8= high to very high 9=very high (OIV-Organisation Internationale de la Vigne et du Vin, 2nd edition); the scores represent the average of the two years (2019-2021)
	YEAR 2019-2021
	Variety	OIV 452
	Teroldego	1
	BC4	9
	Bianca	8
	Kishmish	7
	F26P92	7
	F13P71	9
	NY42	7
