# Supplementary material for: Secondary and primary metabolites reveal putative resistance-associated biomarkers against Erysiphe necator in resistant grapevine genotypes
Source: Front Plant Sci. 2023 Jan 31;14:1112157. doi: 10.3389/fpls.2023.1112157 (PMC9927228; doi:10.3389/fpls.2023.1112157)
Supplement: Supplementary file 2 [file DataSheet_2.xlsx]

## Sheet: Sheet1
Supplementary Table 2. Quantification of primary compounds in grapevine samples in inoculated (I) and not-inoculated (NI) samples at different time points, hours post-inoculation (hpi) for each genotype in both years.
sample	year	valine_1	alanine	oxalic_acid	2-pyrrolidinone	leucine	isoleucine	benzoic_acid	serine	nicotinic_acid	threonine	proline_2	maleic_acid_cis	succinic_acid	glyceric_acid	uracil	fumaric_acid+maleic_acid_trans	glutaric_acid	aspartic_acid_1	citramalic_acid	malic_acid	salicilic_acid	pyroglutamic_acid	gamma-aminobutyric_acid	cinnamic_acid	threonic_acid	alpha-ketoglutaric_acid	asparagine_1	3-hydroxy-3-methylglutaric_acid	phenylalanine_2	tartaric_acid	xylose_2	lyxose_2	ribose	alpha-rhamnose_1	arabitol	adonitol	fucose_2	ornithine_2+arginine	shikimic_acid	citric_acid	isocitric_acid	dehydroascorbic_acid	lysine	quinic_acid	pinitol	pyridoxal_1	tyrosine	fructose_2
		mg/kg	mg/kg	mg/kg	mg/kg	mg/kg	mg/kg	mg/kg	mg/kg	mg/kg	mg/kg	mg/kg	mg/kg	mg/kg	mg/kg	mg/kg	mg/kg	mg/kg	mg/kg	mg/kg	mg/kg	mg/kg	mg/kg	mg/kg	mg/kg	mg/kg	mg/kg	mg/kg	mg/kg	mg/kg	mg/kg	mg/kg	mg/kg	mg/kg	mg/kg	mg/kg	mg/kg	mg/kg	mg/kg	mg/kg	mg/kg	mg/kg	mg/kg	mg/kg	mg/kg	mg/kg	mg/kg	mg/kg	mg/kg
BC4_0hpi_I_bio1+2+3	2021	36.9506	18.1983	142.954	3.91604	20.8418	21.2001	36.6245	144.407	0.934091	67.1088	0.456046	2.66928	42.4134	425.505	0.254621	5.26654	0.133636	614.3	2.85801	4780.42	0.649254	486.073	2.80981	81.7861	122.359	3.35237	37.1356	1.72254	26.2114	860.688	259.945	8.85888	5.59348	15.4429	1.19848	12.9588	128.883	5.24327	2913.37	429.451	88.4089	6954.46	16.577	40.3874	2861.77	39.5949	69.5385	1018.06
BC4_8hpi_I_bio1	2021	44.4526	39.3901		7.77294	15.3078	30.8466	3.81155	261.725	0.551535	30.1357		1.13703	47.0918	162.483	0.408884	4.12311	1.87289	445.12	1.42132	3139.5		309.743	139.364	77.5137	27.0239	26.2691	34.8954	0.587165	90.0267	256.09	33.3836	1.8527	3.2335	7.27118	0.893022	3.96172	227.311		1013.38	235.822	54.9344	3391.48	15.4045	10.7373	2676.95	13.8251	28.0212	250.055
BC4_8hpi_I_bio2	2021	13.1818	0.0068567		2.80349	6.12249	10.6078	2.96502	18.1881	0.69807	26.1573		1.54393	43.8159	381.68	0.344054	6.07483	0.449865	270.478	2.08301	4895.95	0.854165	230.791	15.0073	150.336	560.526	35.0389		2.33502	36.4098	1896.92	446.486	9.79517	9.61257	17.1113	1.45277	9.23548	144.191	1.09278	2638.47	488.076	828.638	4059.02	12.0726	42.711	2980.88	53.0105	65.2657	1072.86
BC4_8hpi_I_bio3	2021	18.9622	9.73794	28.0531	10.9387	22.285	12.8242	62.2446	89.7068	1.16017	31.6116		0.926825	36.208	444.582	0.241105	6.36245	0.0789154	107.391	1.69671	3382.49		149.424	2.50821	138.588	131.412	16.8809		1.49691	0.840069	474.841	81.0446	7.25641	4.98121	17.7922	0.808797	7.06752	244.647		1883.83	314.745	98.233	4568.33	9.56493	16.9324	2897.2	29.0568	76.0227	705.36
BC4_24hpi_I_bio1	2021	39.3737	18.0211	5.40743	6.34804	18.1866	26.5069	6.58682	259.816	0.470705	45.9742		0.842644	20.5968	427.225	0.302707	5.78667	0.510687	759.588	2.36731	6509.02	0.205057	471.444	17.8062	266.781	560.258	33.9876	40.5133	1.52512	5.92542	589.68	132.103	1.71808	3.19813	6.47645	2.69807	2.78322	236.575	0.407265	1538.91	355.862	118.302	2661.1	19.0558	19.6022	2878.17	33.2147	25.0808	249.833
BC4_24hpi_I_bio2	2021	20.938		29.4688	5.20487	14.2655	9.08237	3.7456	23.3163	0.306214	21.6368		7.07621	44.4598	639.919		3.51408	0.461207	555.552	1.64089	4362.31	0.448974	458.497	7.22238	315.446	671.859	23.7843		1.94953	12.4338	580.352	200.408	6.5433	3.46442	9.19878	1.621	4.41664	170.427	0.467694	1827.13	380.403	132.046	566.841	13.139	30.4676	5731.14	36.8006	58.71	367.768
BC4_24hpi_I_bio3	2021	35.5373	8.82064	24.8813	15.0057	6.15144	20.8244	4.40594	174.263	0.693189	44.7012		1.55011	56.4146	565.259	0.543423	7.06731	1.48566	697.77	1.60713	4960.48	0.419775	230.605	143.416	223.912	394.655	24.2464		0.612938	12.8115	244.971	69.7236	2.63363	3.99214	7.8341	0.651369	4.11925	385.217		1340.21	312.996	95.5182	3880.4	13.7784	14.7029	2952.35	20.7751	56.711	335.67
BC4_48hpi_I_bio1	2021	32.0293	41.8617		9.3187	8.79165	18.4227	4.79666	366.861	0.577675	49.72			40.568	323.035	0.340104	4.8811	0.815999	828.248	1.66108	2991.88		328.287	99.1891	48.2161	48.1819	31.3611	44.1815	0.402444	40.9595	360.357	22.2774	2.27125	3.37059	11.3014	0.487599	4.31561	255.942		1209.35	369.194	168.139	3653.82		12.7626		18.1378	44.5358	289.169
BC4_48hpi_I_bio2	2021	24.5891	2.89435		4.67069	5.24417	14.276	3.16283	98.0643	0.647777	31.7712		0.0166973	23.3569	165.614	0.301933	3.78031	0.693769	744.843	1.30933	3187.19		305.591	16.8823	127.646	312.55	12.4884	35.7071	0.930908	33.0188	204.945	45.2441	1.94384	2.539	5.61564	0.581929	3.19967	200.937		963.199	209.707	47.5476	3467.29		15.7027	2663.34	15.8127	15.1061	226.158
BC4_48hpi_I_bio3	2021	61.5496	10.1963		26.5075	0.0184565	38.8005	5.56229	182.369	0.292382	56.9019			27.2684	268.521	0.404257	2.60286	0.537089	812.739	1.5613	4477.87	0.224246	241.156	50.8631	232.509	324.189	19.0744		0.910303	1.24709	394.263	70.7735	1.43731	2.58631	5.42984	0.651398	3.06068	276.111	1.91472	1162.65	301.679	67.509	1793.8	44.8598	19.0067		17.104	247.989	1012.54
BC4_96hpi_I_bio1	2021	24.0375	15.7089	35.9639	5.29467	17.681	17.2064	3.40125	26.0156	0.837639	53.13	0.22868	0.325856	39.2849	310.709	0.264305	4.69292	0.668478	570.956	1.96041	3836.64	0.278416	334.296	86.1272	95.5375	330.614	18.7143		0.814361	66.898	1268.09	261.207	4.25732	5.21249	8.85985	0.594793	3.52528	104.409		1926.46	417.769	115.453	5039.12		23.9759	2622.53	38.5467	69.774	542.366
BC4_96hpi_I_bio2	2021	33.1462	17.8696		10.283	9.17675	27.5032	4.01741	45.7653	0.665519	27.3909	0.968714	0.616626	34.7315	128.532	0.291242	4.34267	0.557682	462.688	1.28287	3107.1	0.175936	177.648	29.0772	136.03	197.424	18.0696	27.8766	1.47587	6.58584	257.766	55.5725	2.52329	3.56602	7.15677	0.86015	3.9187	244.965		1346.93	243.373	62.8908	3590.42	16.2369	16.2044	2166.98	24.0304	64.5013	384.53
BC4_96hpi_I_bio3	2021	67.4856	25.1324		10.0176	3.7436	44.4841	11.2214	114.085	0.334305	34.0813			23.6135	290.401	0.363134	4.23762	0.604375	464.912	1.36359	3991.49		284.606	167.132	178.55	93.8386	23.8922	38.8908	0.817295	46.4775	615.333									1637.18	378.973	155.222	1096.01	34.04	7.99015		27.8696	144.394
BC4_0hpi_NI_bio1+2+3	2021	14.0817	11.3627		4.82999	5.80542	8.54733	3.79912	28.8107	0.707024	16.8959	0.407093	0.136514	25.6652	234.367	0.315975	2.07127	0.608159	24.892	0.963148	1998.44	0.0258683	90.1559	27.8103	63.1153	114.36	10.6328		0.627414	1.69203	823.171	113.782	2.18725	1.79746	4.67767	0.219017	3.29781	78.1914		1131.09	180.061	30.7026	2751.66	6.0797	12.3179	2722.41	22.46	33.2235	242.882
BC4_8hpi_NI_bio1	2021	17.7795	2.95574	17.5798	6.25079	3.08666	10.1158	4.92045	55.153	0.549674	21.6476		1.8779	53.1063	728.089	0.356219	4.6483	0.451989	213.826	1.57454	5244.89	0.22808	133.41	12.0306	159.965	226.213	7.36586		1.15685	3.94807	119.994	81.1472	2.42374	3.14839	7.6115	0.596924	3.04386	234.128	0.972356	1665.22	273.346	57.7057	1994.33	9.16559	19.3939	2766.62	28.0576	70.5199	430.159
BC4_8hpi_NI_bio2	2021	23.7901	11.7217	0.772137	4.10103	7.45326	12.2224	2.76495	94.564	0.509555	32.9935		0.0202742	21.7008	133.347	0.257944	2.27124	0.434128	505.378	1.27605	2997.33	0.191104	263.414	18.9887	91.1873	298.81	14.6851		1.07291	2.2669	239.102	43.0484	1.69819	2.78304	3.96202	0.437207	2.73832	243.781	0.596036	1395.62	317.996	540.064	2478.01	17.436	18.471	2529.42	20.9726	68.1668	388.768
BC4_8hpi_NI_bio3	2021	44.8009	0.23446	87.9034	5.91121	23.5103	21.7243	38.5761	152.819	1.0007	38.0438		2.80112	54.5411	694.941	0.23541	6.76342	0.272225	740.362	1.85422	5254.91	0.236315	389.735	4.39734	383.331	739.902	15.4199		2.23859	1.82048	112.4	180.22	7.33304	6.86249	7.46949	1.49322	5.10423	671.83		2344.75	399.845	165.603	8104.54	26.7585	27.1856	2900.37	35.1424	143.528	1019.22
BC4_24hpi_NI_bio1	2021	25.2251	11.3229		4.34057	23.6054	16.8736	3.10183	49.077	0.579542	27.1929			29.9087	221.251	0.248488	2.1793	0.354873	98.6553	0.689329	1941.47	0.114808	211.396	0.386977	51.3114	20.055	15.4803		0.308929	2.18678	204.645	35.8212	1.66476	3.19454	6.09876	0.510367	4.70294	215.176		1221.28	223.345	71.598	1478.27	16.3918	17.634	2703.23	24.7762	116.965	269.068
BC4_24hpi_NI_bio2	2021	19.0715	4.07539	14.9859	2.93216	6.58281	9.24962	10.0144	44.8965	0.675684	20.9593		1.53824	35.1746	556.361	0.323733	3.71107	1.39791	169.252	1.72378	4156.84	0.292061	299.342	10.6061	171.373	368.108	16.4796		1.54023	56.2254	288.402	107.146	2.59248	3.73176	7.13604	1.331	3.57736	219.995		1644.4	271.339	83.009	5052.62		20.3949	2693.95	33.11	62.9944	403.507
BC4_24hpi_NI_bio3	2021	15.516	78.0773	42.0402	11.4289	5.35915	8.52025	5.17949	135.505	0.656627	22.0057		0.675657	78.9563	667.467	0.496963	7.77377	1.08518	17.278	1.38259	4258.88		250.099	244.345	159.516	98.3989	35.8035		0.628835	50.0871	193.837	44.171	3.24892	4.51744	8.4647	1.0543	3.95052	358.074		1787.38	354.838	103.508	4334.74	5.62667	7.81272	2910.71	28.8693	21.5379	487.986
BC4_48hpi_NI_bio1	2021	18.4002	7.34545	27.0585	4.83705	4.47746	10.9926	6.10095	25.5688	1.49146	15.385			28.755	519.094	0.422191	6.86949	1.21378	5.85069	1.45417	3747.05	1.27075	120.156	45.1557	76.2303	66.4062	46.436	36.9102	2.417	6.98948	2188.72	234.408	7.80901	4.67442	21.1491	0.682449	7.1066	140.727		2356.88	278.534	61.7841	4059.35	9.71002	12.4499	2886.8	42.0877	69.4673	646.968
BC4_48hpi_NI_bio2	2021	16.2749	6.04957		4.77497	4.69607	8.43815	6.96529	164.228	0.587934	35.5945		1.28162	24.8171	446.503	0.313673	3.69797	0.54043	525.595	1.93633	4646.39	0.521653	382.469	15.4053	172.046	170.8	31.1152		1.80663	43.6084	378.771	94.2335	2.10842	3.29604	10.0988	1.05697	4.49437	258.867	0.433164	1533.19	309.668	68.0456	4582.49	63.1762	22.9663	2775.48	25.8197	11.5508	389.066
BC4_48hpi_NI_bio3	2021	15.866	0.999585	170.11	2.44127	5.32386	8.68365	2.34472	116.96	0.89968	31.9272	0.136955	3.38536	13.493	563.842	0.247331	12.0026	0.260017	405.316	1.64174	3140.22	0.215671	340.54	1.01335	98.6071	279.408	29.9069		1.12617	7.07948	641.446	197.826	7.42741	4.53616	8.05792		4.20799	173.174	0.368481	1617.97	268.385	52.7927	3514.3	9.16012	20.9441	2671.82	30.9267	28.9273	415.992
BC4_96hpi_NI_bio1	2021	22.1742	9.51858	67.9141	20.3419	17.1513	9.91528	3.95488	140.691	0.613002	39.0013			60.5736	770.827	0.247475	4.71401	0.485119	164.525	1.89012	3962.34		269.491	35.6871	265.172	360.161	22.6568		1.18252	8.93888	193.566	111.262	2.79043	4.97013	8.39078	1.00532	4.32664	381.884		1438.66	280.798	107.667	3880.43	6.89906	22.5408	2809.21	24.6439	88.2479	436.186
BC4_96hpi_NI_bio2	2021	48.0308	0.412656	48.7024	3.67821	19.3922	25.6574	34.8466	52.5967	0.74319	18.3182		0.1493	27.6366	167.696	0.225501	2.97975	0.265695	266.563	1.07886	3199.65		168.76	0.900561	107.521	37.9067	7.19085	31.7994	1.06914	1.44586	122.937	77.3435	6.60552	3.06703	8.69829	0.917437	5.59614	288.552		1805.28	306.501	94.4682	5890.95	17.8289	11.1866	2595.12	24.6917	73.0835	623.485
BC4_96hpi_NI_bio3	2021	25.1951	4.19812	3.44694	7.45353	3.33367	13.798	4.90862	20.8491	0.690784	24.715	0.447741	5.21708	28.8868	328.387	0.4043	10.4185	0.497267	439.739	1.5042	4465.8	0.0646385	188.314	78.5734	211.183	59.114	44.7563	33.5881	0.735688	6.45644	244.275	114.551	2.49415	5.41331	9.66589	1.12586	3.8697	343.389		1793.37	288.007	111.489	3213.2	9.70546	13.7804	2667.63	40.8914	71.3064	606.042
Kish_0hpi_I_bio1+2+3	2021	28.4046	9.85019	115.226	4.42871	12.7885	20.0221	4.37246	23.4998	1.43833	34.1894	1.40612	0.821831	49.8825	564.282	0.392721	6.32492	0.733656	133.042	2.69274	4542.97	0.66177	321.688	90.0633	213.144	246.437	37.7137			160.532	1469.41	332.417	4.60999	4.58989	9.7173	0.72359	3.91847	185.299		2016.06	570.364	1075.44	5718.01	10.8797	4.107	2714.74	41.8317	87.1553	488.979
Kish_24hpi_I_bio1	2021	34.0079	4.16518	30.0565	3.33253	11.8659	22.6825	7.06131	14.3926	1.12973	16.9903		4.12091	38.4698	643.273	0.243648	5.70482	0.697435	511.852	1.99361	6527.92	0.251012	227.352	24.9708	236.762	335.908	42.6629		0.482129	26.6802	980.397	210.17	3.52461	5.10124	11.8186	1.39667	2.82394	244.743		2233.82	530.56	210.285	5528.98	19.9217	3.388	2380.58	48.2305	57.7703	711.498
Kish_24hpi_I_bio2	2021	14.1908	0.568588	4.6965	2.70172	5.36674	8.75482	6.04376	14.1878	1.1232	17.1179		1.27921	26.3332	951.931	0.282645	5.01911	1.12627	444.008	5.64377	5581.35	0.0493968	363.833	15.1059	136.344	515.127	27.2747	36.0532	1.23607	38.0081	1400.13	294.992	7.43622	6.31694	9.76725	0.450958	2.10816	127.088		2765.34	587.41	1033.02	5186.93	8.16129	5.19394	2787.44	68.7662	192.038	730.159
Kish_24hpi_I_bio3	2021	41.1915	31.6388	60.5395	4.45008	14.9985	23.0065	10.1766	189.471	1.4556	37.9532		1.18822	40.7641	1277.37	0.354359	5.26425	5.15634	439.515	7.55547	5981.23	0.543792	415.337	52.1595	149.444	253.619	48.1253	46.1873	1.18275	105.305	1514.32	451.54	7.13736	5.73661	12.5201	0.573824	2.0628	145.486		2399.98	596.512	1044.02	5011.28	14.5488	8.37485	2702.14	58.0653	121.252	548.119
Kish_48hpi_I_bio1	2021	36.0224	24.1262	11.2824	7.34076	13.4794	30.5308	8.49047	36.1808	4.85752	30.8441		1.48424	20.3587	220.79	0.913564	2.84155	0.494509	1265.8	1.51672	3616.28	0.629269	314.036	51.1632	144.391	198.757	37.2825	37.4395	0.458631	16.9725	760.033	140.851	2.10364	4.07761	5.40133	1.33219	2.56766	388.179	0.80505	1786.97	581.179	242.257	4585	23.7024	4.35187	2884.11	36.953	104.329	489.222
Kish_48hpi_I_bio2	2021	32.8911	12.5773	67.373	7.32019	21.3127	16.8046	6.10054	87.4085	1.1864	23.9849		1.06878	31.6486	1287.33	0.439941	5.30894	0.713829	104.179	7.72616	6038.68	0.400126	349.094	148.603	164.948	309.352	41.4976	36.2161	1.18041	121.083	2106.97	562.43	11.9143	5.65611	10.8968	0.441698	1.97822	134.1		2371.35	625.858	1134.67	4745.18	22.6749	4.78212	2843.78	63.7122	143.045	565.528
Kish_48hpi_I_bio3	2021	31.6044	30.1982	270.706	10.2503	7.07874	18.5646	3.46457	133.826	1.4246	39.8586			18.0182	566.992	0.361089	3.1352	0.73278	726.26	2.54112	4179.56	0.223406	317.312	154.023	140.55	276.842	48.7543	32.1569	0.394459	22.5942	411.338	84.8822	5.20617	3.31484	5.77265	0.565017	2.10484	191.547	1.5608	1320.08	426.764	165.956	4079.19	17.105	5.51265	2507.34	26.1719	125.119	259.058
Kish_0hpi_NI_bio1+2+3	2021	22.8595	14.3862		10.2604	5.65004	18.8943	9.53746	39.8079	2.95936	23.865	0.185932	1.3309	29.7785	104.389	0.404087	4.18547	0.996854	690.621	10.4199	4534.06	0.583952	320.799	138.242	27.7994	101.565	44.0241	40.4214	1.7761	14.1942	1411.98	137.271	10.254	6.14183	10.5327	0.562697	2.31248	47.4508		3365.14	629.836	1056.4	5745.61	18.5891	8.74648	2956.33	69.8524	66.1623	832.373
Kish_24hpi_NI_bio1	2021	17.1798	3.04471	206.987	3.30318	4.51352	10.1312	9.7264	29.3742	2.01293	21.609	0.223053	1.25864	19.2377	283.397	0.363717	5.4654	0.947684	122.258	5.78153	4386.86	0.587765	448.06	41.1392	35.6065	308.73	47.7334	32.5497	1.36101	72.4049	4203.65	174.883	9.44219	7.50229	11.0141	1.37571	2.43029	42.266		1041.77	554.945	903.719	4778.41	7.82406	11.0803	2485.73	66.5668	77.0981	823.787
Kish_24hpi_NI_bio2	2021	16.1223	1.56926	209.562	2.90429	6.2706	8.87971	5.98114	48.1612	1.43598	20.2675	-0.0496468	0.91436	26.7284	919.482	0.2951	3.1542	0.492056	414.857	7.2993	6133.09	0.928701	324.014	22.0164	49.4011	121.343	40.5055	38.6853	1.38465	26.3179	5316.35	320.957	15.5119	8.1489	14.4491	1.41552	3.18302	36.615		979.234	671.03	1127.57	4128.66	11.481	20.1196	2949.88	71.7499	125.527	771.579
Kish_24hpi_NI_bio3	2021	49.5525	29.3404	63.4586	9.60211	4.13733	30.4114	8.24485	41.8652	1.8446	31.0896		1.67745	41.3621	516.116	0.503568	4.43456	1.2317	261.027	2.40487	3642.7	0.422569	334.649	101.49	237.065	181.831	24.0055	31.9145	0.565235	40.1977	825.766	189.344	2.61013	3.94012	7.03412	0.953982	2.21172	250.626		1606.65	539.604	231.413	3516.74	37.8524	3.53348	2226.49	35.4368	123.291	332.585
Kish_48hpi_NI_bio1	2021	42.6062	31.0385	200.126	4.87766	20.8358	26.2627	30.3351	101.972	1.37942	31.9284	0.572321	1.41997	52.7572	306.65	0.236758	4.72574	0.397122	370.796	3.65215	5561.7	0.0582469	319.983	50.7618	163.708	141.283	2.85649	34.576	0.886968	54.2827	88.6478	186.582	7.29284	6.73703	11.2106	1.76878	5.92934	331.587	2.04919	2122.38	519.61	187.859	7276.73	22.2056	7.24434	2728.52	24.8971	123.855	825.199
Kish_48hpi_NI_bio2	2021	22.8504	39.8606	173.119	6.40407	8.60939	15.1916	2.63015	40.3207	1.52444	30.4108			38.619	1002.99	0.359563	2.4523	1.88464	71.223	3.11562	5087.86	0.254048	293.026	114.313	235.407	414.698	53.9527	34.8417		32.3597	792.596								0.689364	1891.92	515.504	227.204	3730.93	22.7484	5.50095		35.9651	149.758
Kish_48hpi_NI_bio3	2021	23.306	0.249197	96.4199	3.9047	21.5982	12.5178	35.3378	34.7311	1.15833	25.3719	0.160649		45.4843	475.304	0.238287	4.69835	0.239907	36.9375	3.01264	2626.8		412.27	0.231013	153.779	98.4519	35.488		0.554364	3.38398	401.883	170.611	7.77249	3.0098	8.83426	0.48126	6.99227	197.124	0.168967	1782.89	355.599	158.473	4187.37	19.0619	4.67258	2759.3	39.1837	289.955	492.817
Terold_0hpi_I_bio1+2+3	2021	36.7539	0.15355	94.1203	2.98744	22.2263	26.8499	37.587	145.606	0.609736	54.968	0.666339		19.0893	256.123	0.22846	3.50028	0.121579	648.63	1.82718	2772.33	0.231706	261.003	0.236897	100.898	62.8482	10.7678		0.225859	1.98662	90.4768	77.5832	8.52472	3.91433	11.2214	1.14542	10.4971	245.281	0.131311	1273.06	350.262	112.975	4801.72	11.3397	20.4057	2792.13	25.2194	148.631	518.635
Terold_8hpi_I_bio1	2021	111.278	14.3767		3.26003	28.3009	66.4473	5.93832	122.549	0.889854	79.6694			7.2619	91.1673	0.32123	2.23546	0.878208	2197.72	1.32158	2894.13	0.526164	420.38	6.76561	46.2198	18.3049	9.18887	52.0308	0.262479	91.2866	753.398	43.3046	3.47603	4.87012	10.1517	1.13638	3.2144	158.056		1798.93	520.755	205.075	1531.25		5.93028	2887.65	29.9176	69.475	361.161
Terold_8hpi_I_bio2	2021	30.7905	10.655	9.19152	2.13356	7.77968	21.1605	3.80104	128.549	0.965808	64.5935	0.137459		4.64634	140.563	0.333883	2.15787	0.137397	1664.98	1.99008	2596.46	0.735798	360.769	1.06838	63.7308	78.5036	4.44711	54.5739	0.283895	24.6983	345.155	109.955	3.85017	4.2994	13.0635	0.777907	5.12473	147.284	0.188215	687.39	365.91	88.9878	2829.64	9.76985	15.4038	2873.09	24.2501	36.69	323.139
Terold_8hpi_I_bio3	2021	14.0705	0.094847	28.1921	1.76731	4.55235	9.33852	4.65406	25.5945	0.529942	33.5788	0.492662	0.475709	19.2902	358.471	0.258837	5.72405	0.376872	699.224	2.15157	3600.18	0.695754	255.114	0.475246	181.654	269.977	20.1441		0.321661	13.9721	897.324	253.504	3.13176	3.81703	7.77615	0.871063	5.33235	195.257		587.955	468.733	153.254	3566.39	7.85892	11.3432	2882.97	30.4761	6.98689	324.488
Terold_24hpi_I_bio1	2021	51.2745	13.7495	12.4561	13.3328	9.67935	34.3628	6.60811	65.2668	0.667574	42.2837			24.2332	135.334	0.355857	4.6531	1.29598	1219.82	1.62238	2681.48	0.406222	178.782	152.294	50.9818	19.146	41.6384	49.912	0.301567	21.8113	399.659	36.5577	3.30475	3.92693	8.62344	1.44617	7.73619	210.36	0.488919	1203.11	279.5	81.1438	1272.84	10.9157	5.57573	2968.87	16.9841	47.374	243.039
Terold_24hpi_I_bio2	2021	63.1241	11.6184		7.02562	4.45594	29.4681	6.63405	106.45	0.53337	56.4465			15.2379	66.341	0.294704	1.79578	0.605278	464.682	0.620693	1166.4	0.384187	253.743	76.216	15.4617	2.42121	32.0062	49.6476	0.144531	39.9333	111.426	15.8885	1.78293	2.44916	5.63161	1.07643	4.45921	176.955		819.867	183.519	104.535	1328.64	4.0112	5.52525	2818.15	15.6745	32.4716	152.469
Terold_24hpi_I_bio3	2021	23.8287	59.8755	102.945	14.0692	4.83566	13.7454	14.1714	26.8334	0.52583	35.3485		1.12492	35.6281	293.174	0.459871	4.22998	0.578304	47.1208	1.02871	3400.04	0.731024	130.225	358.331	97.4681	69.5297	5.20443	34.8719	0.288934	71.1462	499.464	27.7088	3.69716	4.96073	8.59645	2.42672	5.66915	298.302	0.514837	2347.68	371.29	95.9423	12.6459	3.77572	6.60179	2776.52	39.2029	33.9495	795.059
Terold_48hpi_I_bio1	2021	28.569	30.8338	43.1362	4.70367	24.0581	19.6512	49.5986	139.111	0.890082	89.223	0.698709	2.6007	38.1515	1050.91	0.240767	4.25486	0.221291	855.421	2.05921	4917.39	0.170388	414.581	5.16968	112.168	187.37	13.8935	38.0235	0.492571	24.523	952.549	164.324	7.52906	6.16625	12.2288	1.38031	6.823	230.588	4.53331	2774.42	564.814	230.686	4928.08	16.8848	11.6867	2898.56	53.6539	96.2784	1146.43
Terold_48hpi_I_bio2	2021	33.9385	30.4946		6.15548	11.3181	20.7926	7.44074	85.9825	0.858616	62.2159	0.0635745		24.4443	385.126	0.316852	2.9795	0.382575	441.273	1.86636	3349.16	0.625265	398.305	55.6626	106.12	28.1934	14.1724	43.3937	0.330822	56.6704	800.011	119.364	1.93824	4.30713	11.7944	0.770649	3.43704	120.389		1708.55	458.702	164.399	1880.53	9.37173	9.64662	2656.53	35.4696	50.9693	333.132
Terold_48hpi_I_bio3	2021	26.5958	5.33497		3.62127	4.51005	14.867	5.35697	42.3704	0.5836	28.1904		0.211396	52.4133	373.912	0.285921	6.45263	0.717854	246.38	1.56531	4526.63	0.542468	252.143	38.0677	104.435	49.9149	16.4624	36.9251	0.320988	32.0111	378.111	86.4365	2.55886	3.62482	8.67877	0.925532	8.27861	223.842	1.0256	1509.19	472.039	152.101	1513.22	6.53943	6.79314	2822.87	24.7356	19.0161	351.446
Terold_96hpi_I_bio1	2021	14.0978	13.2293	146.195	2.27143	10.5492	9.2331	2.37459	144.27	0.566252	39.9145			6.22097	413.651	0.271742	4.29857	-0.0369556	973.602	1.55366	3731.93	0.504137	339.676	2.15496	113.12	22.5513	22.2472		0.089375	9.13719	387.711	134.653	3.35071	3.75343	6.11652	0.730483	8.39401	255.436		1379.06	507.328	157.534	3986.9	4.60508	6.12215	2942.09	20.0283	13.7256	391.097
Terold_96hpi_I_bio2	2021	16.1682	2.39324		1.78455	2.95289	8.87356	10.8886	77.208	0.620064	25.7075	0.370844	0.144179	25.9228	669.886	0.316104	7.9731	0.755159	349.216	2.0854	4519.46	1.02024	371.198	6.06798	112.156	26.7524	19.8505	35.242	0.204789	59.4869	932.692	123.11	3.16842	4.36804	4.69274	0.557135	6.10024	156.615	0.282742	1776.86	512.519	212.421	3379.98	5.54896	3.95588	2770.74	37.0345	26.0205	395.185
Terold_96hpi_I_bio3	2021	18.9461		48.1817	1.84159	4.15485	14.0676	7.22564	45.1908	0.72103	39.995	0.920807	0.272333	16.3163	441.066	0.331056	6.84765	0.506713	970.373	1.16839	4283.7	1.24992	406.034	1.90503	116.843	55.3513	24.48		0.209457	30.1721	694.225	97.7525	2.87966	4.58585	9.90869	1.21375	8.88706	259.937		1831.8	473.824	167.226	3529.7	5.56562	11.2563	2958.94	25.7826	13.4141	421.637
Terold_0hpi_NI_bio1+2+3	2021	32.3226	2.60111		3.93058	8.06757	24.0181	5.61148	58.4324	0.600779	34.3451	0.341949		10.239	113.838	0.383912	3.24015	0.989045	1523.36	1.25094	2204.83		322.735	4.40318	50.7409	67.9062	19.2556	40.267	0.134439	17.9848	358.216	35.7825	3.53568	3.43216	9.26919	2.02414	7.54356	259.557		432.88	273.624	73.1656	1784.76	6.99711	12.098	2973.16	11.0023	28.4832	191.507
Terold_8hpi_NI_bio1	2021	47.4794	47.8019		9.35735	4.42309	40.1992	5.21929	354.787	0.636472	49.5008			37.8002	214.885	0.366782	2.96373	0.870185	539.772	2.1193	1727.12	0.537173	239.96	48.4868	42.9054	42.06	24.7926	39.1407	0.174695	2.50864	308.565	43.4251	2.84818	3.91082	7.94207	0.844589	4.64071	275.823	2.79508	1290.4	308.489	123.526	1006.67	16.7969	8.47737	2748.01	17.7174	91.5957	330.869
Terold_8hpi_NI_bio2	2021	25.8858	22.0894	4.66325	11.4188	3.47907	21.5828	5.7467	159.486	1.07174	43.765		1.23996	25.7607	443.833	0.446776	6.95824	0.682319	872.633	2.50642	3939.05	1.11123	336.068	42.7984	67.8955	187.749	30.7681	51.6369	0.258826	15.2669	478.988	54.9303	3.38491	4.02741	11.524	0.743152	8.47281	197.729	0.853171	1400.43	395.711	80.9118	1939.27	5.71075	10.4918	2798.99	19.9623	36.7444	301.195
Terold_8hpi_NI_bio3	2021	22.4947	34.5259		5.27984	5.76936	16.0794	5.98283	147.693	0.541667	43.8198			30.0978	477.705	0.327358	4.1455	1.83117	387.488	2.32086	4321.39	1.34228	252.928	57.395	92.6574	116.107	13.7846	38.3829	0.348981	16.9276	239.104	36.7582	3.58997	4.88952	10.1603	1.57784	6.10766	126.078		1850.42	441.757	131.846	37.745	7.20229	12.6652	2915.2	26.1336	52.5411	393.41
Terold_24hpi_NI_bio1	2021	24.2966	12.4685	61.5184	5.83432	4.93983	15.4769	6.06294	109.593	0.588879	38.9756		0.737535	24.7167	915.955	0.363997	5.81562	0.721855	599.609	1.84548	6095.19	0.451018	294.27	89.7348	202.252	338.1	50.3477		0.416258	40.1	576.832	207.47	3.13657	4.87189	10.1362	1.23063	4.35945	262.656		778.381	558.794	219.452	3721.26	4.18898	13.7067	2976.25	32.3065	60.6452	439.051
Terold_24hpi_NI_bio2	2021	27.6787	62.5878	12.3977	11.223	3.32655	15.2167	5.52702	70.4926	0.990435	30.2608		2.35725	23.6335	906.321	0.418291	5.81564	0.768871	66.6544	1.59422	6297.15	0.512089	267.082	333.7	138.701	181.39	37.936		0.228456	131.192	765.532	198.482	4.08697	6.80306	15.315	1.67612	3.57097	192.222		2676.74	628.574	265.083	3985.1	15.3741	10.5927	2826.29	49.5754	107.09	754.889
Terold_24hpi_NI_bio3	2021	18.0952	24.0443	15.3108	8.90371	7.52971	13.8428	7.94021	136.928	0.428839	38.3813		1.19017	27.8541	613.829	0.439364	5.69246	0.721113	499.229	1.34102	3568.71	0.685521	190.505	49.3664	183.665	63.1841	46.7999	34.6789	0.18144	3.33156	433.2	117.024	2.23881	3.69435	6.30269	1.24212	9.09939	314.162	0.665415	1351.03	312.481	186.943	3157.29	8.81267	7.8815	2784.43	24.1475	54.3177	304.947
Terold_48hpi_NI_bio1	2021	15.8369	15.6923	35.8647	8.95318	1.41384	10.3369	7.28063	44.3713	0.573649	24.369			49.2265	255.806	0.452559	4.77023	0.943213	146.952	1.06931	2808.55	0.457413	147.941	32.9901	69.4334	13.6925	31.1493		0.202886	3.08847	286.851	40.2465	2.42639	3.87903	7.77582	1.67373	8.26856	281.949		1205.13	273.48	104.841	4034.87	6.04873	4.81934	2936.03	20.8002	30.6158	309.025
Terold_48hpi_NI_bio2	2021	89.8205	38.0863	46.8822	5.99551	20.9998	55.6293	7.3342	162.277	0.514549	53.899		0.505791	26.0623	118.964	0.36995	3.6051	1.30835	1024.87	0.883964	1770.35	0.419844	287.122	72.0222	24.872	9.83549	11.2559	77.8165	0.287685	67.2972	415.708	26.0487	2.31329	3.36949	7.1304	3.64178	8.54314	293.292	3.08147	1329.67	359.988	97.9279	875.346	19.1536	7.59153	2597.06	15.1803	97.4792	373.523
Terold_48hpi_NI_bio3	2021	54.7543	19.3011	8.05027	6.00378	1.46104	39.2426	7.97315	83.8439	0.592985	47.9368	0.581023	0.232228	37.9877	264.924	0.373075	6.70098	1.19311	771.024	1.39362	3821.19	0.744778	311.559	15.4862	125.485	122.319	8.61361	51.2614	0.244801	13.7834	617.87	56.6805	2.27928	3.76434	6.5389	3.26704	4.97206	248.228		1616.31	414.908	127.945	1294.96	19.3814	4.42715	2885.63	27.3572	67.6205	376.712
Terold_96hpi_NI_bio1	2021	21.1029	17.9111	29.5261	4.83131	4.37645	15.534	5.88756	94.0027	0.490343	32.9577	0.0526196	0.841317	33.4926	394.222	0.323395	6.23222	0.841021	1080.3	1.22149	3718.4	0.334374	248.091	11.9822	65.4851	19.237	62.1916	33.5222	0.223156	8.82723	292.878	39.1848	2.15478	3.44588	7.37398	4.07277	5.54986	333.226	0.199523	1529.85	420.243	128.652	1981.49	11.2298	8.86498	2530.23	17.3436	26.4515	387.816
Terold_96hpi_NI_bio2	2021	17.4777	2.48933	35.7246	4.16537	2.69492	12.5469	9.15088	46.9894	0.607828	23.0316		0.722229	26.6383	693.298	0.367093	8.61262	0.968626	420.932	1.58818	4899.83	0.209066	272.745	29.7323	230.557	155.384	60.8971		0.145411	26.3351	467.189	115.012	3.09835	4.77378	10.4972	1.6543	11.5832	471.182	0.421954	1361.66	307.415	135.853	3833.98		10.6251	2908.4	19.583	11.7201	357.833
Terold_96hpi_NI_bio3	2021	15.2527	2.34392	9.95108	3.82738	4.1931	8.59618	6.1911	38.0673	0.599537	20.3246		0.513498	24.6651	347.629	0.316468	8.36305	1.00719	318.871	1.40258	4197.34	0.227598	151.655	8.64084	134.104	170.79	57.4637	35.112	0.226354	5.64387	368.559	50.7645	3.08689	3.42169	10.1694	0.889843	9.86338	311.851		1233.69	268.694	77.2562	2053.33		11.9357	2812.67	15.8994	12.6477	298.118
Bianca_0hpi_I_bio1+2+3	2021	20.7017	3.07731		2.49586	4.33832	13.7037	7.2553	28.2885	1.60145	23.2758		1.1241	15.5115	565.987	0.343509	6.99047	0.498946	842.381	3.27473	4182.59	1.7294	375.413	4.9215	73.2064	22.1319	31.6498	72.1102	0.293136	65.6238	3605.51	200.142	5.58606	4.61357	11.4732	0.581961	4.4529	82.7479	2.45099	1839.08	520.835	914.192	2012.32	16.3998	11.5271	2795.8	36.8342	46.6718	477.162
Bianca_8hpi_I_bio1	2021	14.3788	13.1778	254.855	4.40958	3.56792	8.89173	5.8679	11.6692	0.731085	17.6959	0.536328	1.31599	19.5059	584.926	0.366391	5.61315	0.405376	76.1666	3.42712	4807.79	0.498243	182.582	65.8497	53.2338	11.0387	31.7595			119.599	5888.75	159.566	7.71514	4.77125	15.8004	0.519081	5.25967	59.8822	0.3578	2081.61	470.334	113.466	1549.66	12.7254	12.0153	2738.83	47.1499	70.5421	532.98
Bianca_8hpi_I_bio2	2021	29.9216	16.0623	226.885	14.4244	8.29089	20.4327	12.0853	51.8633	1.06162	27.258	0.0604282	1.24008	36.434	344.922	0.461733	6.94653	1.03471	265.023	4.18485	4962.02	0.828652	212.43	215.063	37.2052	8.60699	53.6058	40.5736	0.447208	42.1065	4420.99	97.93	11.3225	5.2488	13.0396	0.564031	6.33679	85.9427		2551.14	588.659	119.267	3341.9	13.5051	15.7429	2610.15	48.3146	64.9916	563.699
Bianca_8hpi_I_bio3	2021	28.1021	21.2234	28.8427	4.95105	4.40179	13.3991	5.67591	134.407	1.24995	61.9482	10.3773	2.38833	43.7817	850.476	0.367401	8.58302	0.465884	824.854	4.8806	5604.87	1.91757	386.414	11.1291	32.9561	39.8324	74.9977	83.4102	0.557354	47.3811	992.32	162.046	8.46641	5.19521	18.9525	0.78408	3.23496	72.3782	3.74903	2407.79	392.168	73.6139	2272.67	17.3136	14.9045	2668.57	39.6039	33.4071	695.095
Bianca_24hpi_I_bio1	2021	55.4773	39.6607	106.699	18.5467	22.9124	36.104	45.3564	88.6691	0.898039	43.5856		0.207467	33.7218	217.032	0.242524	3.79328	0.0536862	458.759	1.91804	2796.75	0.0273045	148.085	1.83466	42.2335	11.6957	23.1947	35.4653	0.107371	1.27846	319.476	28.1586	9.04389	3.98312	10.248	0.944099	7.75914	355.041	0.380171	1943.5	480.903	132.692	4092.78	12.7496	18.8936	2919.95	22.919	106.023	823.571
Bianca_24hpi_I_bio2	2021	24.1801	24.611	40.4558	15.3239	6.43609	12.946	6.18158	104.302	0.984505	37.4463		2.52894	45.5571	566.146	0.651539	5.98766	0.34605	463.684	4.22721	5236.19	0.327328	263.693	157.672	55.2164	21.9524	61.3214	50.2292	0.538684	19.4899	1051.92	183.521	11.5064	4.95162	13.1287	0.973776	4.96859	156.4	1.69822	2689.2	471.713	825.071	5091.43	18.3137	36.7548	2863.19	46.5603	161.36	721.118
Bianca_24hpi_I_bio3	2021	40.4651	15.0791	80.1548	9.25156	4.16419	20.6799	7.5268	36.951	0.947418	30.3884		0.383605	28.4186	355.084	0.444697	6.02894	0.636745	595.516	1.56154	2432.08		280.838	35.2126	77.8584	6.61871	71.3043	36.4314	0.30248	17.6789	1785.53	86.8561	5.26233	4.26565	7.93571	0.586576	5.95339	221.051	0.9659	1335.73	429.212	125.173	3569	21.6236	7.48403	2717.79	25.6463	73.4053	334.876
Bianca_48hpi_I_bio1	2021	12.9365	7.6422		9.771	7.30588	7.61887	5.14029	23.3524	0.794532	23.5904			30.5201	335.911	0.464522	2.40988	0.356052	36.2401	2.09535	1639.51	1.49029	119.181	149.805	37.069	10.4143	32.2458	35.5113	0.147936	42.7425	4858.69	175.799	6.24472	4.04402	17.0833	0.776975	5.33311	76.3568		1754.9	317.634	84.5061	2657.86	9.69738	20.6461	2682.64	35.527	50.8916	385.641
Bianca_48hpi_I_bio2	2021	13.9443	0.421546	263.198	2.71529	9.55194		12.0168		0.702925	13.8533	0.293577		24.2443	756.289	0.271071	5.05846	0.162577	61.9538	3.02466	3742.26	0.52752	170.076	0.306165	159.585	10.3495	66.469		0.296355		2916.31	33.8619	2.68185	1.50372	5.97934	0.160393	1.53382	67.5868	1.35593	931.878	532.967	125.474	3780.79	10.9034	13.41	2979.21	107.071	62.268	39.6264
Bianca_48hpi_I_bio3	2021	23.4954	14.3248	23.8592	11.6621	6.10348	14.4142	7.28072	60.4298	1.32412	26.2256		2.04094	62.3739	725.448	0.430185	6.52063	0.502929	117.182	4.17807	5656.64	1.95863	155.552	192.097	30.3885	10.0791	47.3584	40.8515	0.457758	36.8558	3028.22	135.767	13.4488	5.52053	15.6553	0.661928	6.77789	43.9812		2311.31	478.809	824.995	2207.18	6.5086	12.7154	2944.6	47.7306	72.3449	615.547
Bianca_96hpi_I_bio1	2021	20.6467	4.02584	37.7549	8.91054	4.48274	10.8288	6.90024	26.0882	0.808831	28.9689	0.46354	0.0324061	13.9721	447.576	0.322845	4.4212	0.352157	898.704	1.85179	3378.43	0.260695	159.903	79.6034	113.256	41.8351	53.2903	38.474	0.149464	47.6264	3445.18	89.5045	3.47915	4.48154	7.67958	0.318803	3.23912	188.692		1791.02	569.159	235.935	3228.01	11.0831	9.0856	2826.19	37.5735	37.2931	447.627
Bianca_96hpi_I_bio2	2021	16.8911	1.81626	156.319	6.02157	1.91399	10.4127	9.58823	40.6817	1.04535	26.6378	0.648426	1.17696	13.4168	669.303	0.395373	9.47522	1.0715	367.521	3.27421	3529.19	0.104842	280.13	4.40508	58.0122	11.8179	85.666	39.5159	0.793856	11.864	791.879	53.1939	11.1231	6.03984	11.8322	0.761554	6.947	290.598	1.28634	2257.53	451.764	144.673	7610.87	13.1172	13.301	2902.82	36.8671	47.5246	700.886
Bianca_96hpi_I_bio3	2021	15.0318	8.96149	76.0606	7.99085	2.46881	8.63845	8.14398	102.795	0.83289	40.4786		1.7361	31.985	1053.96	0.459675	6.05059	0.617649	913.765	3.42351	4480.32	0.370632	387.886	48.63	80.1662	13.9634	77.4342	39.3263	0.220262	52.1904	3272.5	166.468	11.2525	5.39178	13.6303	0.411093	6.05418	149.084	0.966629	2927.38	564.199	155.787	5118.71	6.46948	21.5884	2960.83	44.0421	23.0688	865.767
Bianca_0hpi_NI_bio1+2+3	2021				3.25409		8.73978	30.0179	17.5676	0.926499	17.5749	0.261786		11.5017	241.607	0.235511	6.12836	0.0901631	402.314	1.11077	1454.58		146.365	0.237304	67.4373	4.72533	2.3311		0.113589	4.16998	1552.53	55.0528	4.76725	3.48962	3.77791	0.418417	2.46722	222.784		1182.09	344.096	179.685	1634.98	5.78397	4.63223	2706.87	20.706	13.257	354.941
Bianca_8hpi_NI_bio1	2021	30.1542	52.0218	3.05888	46.4457	14.7345	11.5948	4.46	244.375	1.21324	55.0744	2.8755		34.309	604.713	0.354586	5.02034	0.268645	159.805	6.31424	4176.11	2.20075	372.541	201.273	84.2869	22.1471	68.3053	85.7461	0.501033	62.5168	1235.48	271.752	6.58935	4.20261	19.9833	0.715072	5.00999	140.35	4.73785	2084.04	387.93	643.826	1358.19	20.0593	9.79779	2804.13	47.1499	26.8791	648.533
Bianca_8hpi_NI_bio2	2021	43.8188	65.1414		14.8306	14.349	28.1545	9.70453	109.294	1.44553	68.0689	8.83944	0.876718	22.7376	757.826	0.426056	9.44949	0.445416	738.218	3.13349	4123.87	3.16115	230.344	342.066	20.2062	14.605	35.0189	46.8445	0.257666	59.8869	1325.74	51.436	12.0474	5.28555	22.1317	1.02088	5.24776	186.717	2.34139	1876.09	391.38	634.806	800.507	2.40849	5.29446	2721.02	17.6803	55.2578	735.662
Bianca_8hpi_NI_bio3	2021	12.9353	8.71127	82.1764	9.61484	8.52783	7.54049	5.70165	51.8855	0.677783	23.328	-0.00386756		45.3759	204.956	0.406917	3.06585	0.430647	515.515	1.65338	1134.68	0.235522	170.018	98.8601	90.6245	3.57243	24.1922		1.66236	6.35208	1026.63	134.908	7.1978	6.72089	9.81579	3.10664	7.78899	313.795	3.14418	865.326	277.5	75.4279	3530.07	6.31418	13.9774	2702.69	15.7101	29.3762	246.465
Bianca_24hpi_NI_bio1	2021	14.2453	16.4799		13.7866	2.97848	8.35905	7.92852	29.6725	0.798874	18.4165			29.9645	593.232	0.560128	3.79909	0.838285	84.3401	1.69257	1445.29	0.170882	202.764	258.05	102.456	5.10708	53.0666		0.175867	52.6918	1133.55	83.5831	2.56735	3.84803	8.83554	0.812671	6.68228	247.673	3.50775	1180.03	311.979	107.352	2901.99	9.69439	10.0131	2706.66	19.2911	25.7066	296.67
Bianca_24hpi_NI_bio2	2021	19.405	0.523529		5.58055	10.108	10.4535	7.58301	16.6434	1.14005	18.4346	0.0768609	0.603912	30.0941	536.793	0.292556	7.08019	0.0362642	66.4521	4.6929	5687.42	1.43927	175.802	127.186	45.5845	69.2985	78.0128		0.384156	41.7396	3196.75	280.136	24.5861	6.36388	12.5144	0.794211	6.1861	55.7321	2.93292	1281.29	469.013	816.151	2212.88	7.24765	60.1872	2985.78	53.2231	39.2293	831.175
Bianca_24hpi_NI_bio3	2021	12.6918	3.47262		12.8698	5.24026	7.85198	8.3798	32.5262	0.628813	21.8782	0.260417		21.8602	597.99	0.363993	4.98637	0.451414	267.772	1.43025	2448.99	0.757171	90.62	29.4162	137.861	93.4936	30.2795		0.149264	14.6588	1160.54	100.074	3.15481	3.92521	5.7021	0.460271	4.30256	291.85	1.03716	1003.7	424.089	152.395	1716.46	9.01253	7.25999	2796.62	18.4403	15.1093	220.126
Bianca_48hpi_NI_bio1	2021	39.183	2.30119	8.49273	5.45974	6.71499	17.4478	6.91815	64.9125	0.937421	32.2518	0.358638	0.0742566	44.7809	472.907	0.450698	4.80454	0.693181	1122.86	1.9943	1740.76	0.0214917	368.507	5.24996	81.499	29.2114	30.0945	42.1737	4.69738	29.9944	2552.43	67.046	2.71274	5.27295	10.371	0.80646	3.91197	249.02		1907.49	548.724	241.332	1924.77	19.9294	12.9655	2870.03	38.6821	72.6845	448.409
Bianca_48hpi_NI_bio2	2021	19.3513	14.8668		10.1296	6.65892	9.73741	7.44735	25.4751	0.731339	20.7665			24.8669	430.058	0.491117	5.58026	0.51389	96.6525	1.46009	2690.02	0.41331	189.749	201.022	97.4293	19.3548	69.9033			52.2041	1163.44	98.3699	3.57611	4.4376	9.84942	0.768564	7.12582	291.127	5.8356	1424.68	421.802	124.995	2337.76	14.0722	12.0265	2732.91	25.6158	12.1906	465.647
Bianca_48hpi_NI_bio3	2021	25.7485	22.1019	9.97443	9.08487	2.5349	11.4578	6.51334	28.2923	0.742824	22.078		0.409935	39.5809	542.012	0.299025	5.74138	0.440571	246.666	1.65807	2932.61	0.317648	195.127	119.055	75.8115	24.2491	53.6182	28.4745	0.165452	18.8693	1149.19	74.1787	4.07576	5.53661	11.1315	0.692541	5.58225	271.388	4.01429	1749.27	451.548	219.316	2298.18	9.88128	7.21056	2107.78	31.7893	58.8117	586.561
Bianca_96hpi_NI_bio1	2021	22.8262		68.6296	3.08426	22.5362	13.3183	27.3126	113.171	0.788604	30.6243	0.419868		22.6076	752.343	0.226412	4.8465	0.0510101	728.98	2.6708	3430.99		233.344	0.282929	160.112	32.0004	32.1371		0.281068	9.9472	1419.8	283.258	8.89061	5.69156	12.6209	0.937679	7.38014	362.434	2.097	2127.12	437.186	119.707	4088.52	10.5894	18.7125	2741.87	37.9859	74.419	634.201
Bianca_96hpi_NI_bio2	2021	13.593	1.05805	13.5617	4.31874	5.93852	8.15403	6.63673	29.0557	0.715241	21.1548		0.129213	13.1289	831.967	0.344767	4.75316	0.385656	532.913	2.26527	4060.28	0.324072	249.019	26.3841	148.368	22.0248	72.5748	32.3482	0.182314	18.2403	1130.03	162.911	8.14619	6.67611	11.7218	0.731635	9.0005	285.261	1.87923	2168.08	469.691	779.423	3147.08	5.76471	7.8406	2484.29	37.8011	7.53527	865.077
Bianca_96hpi_NI_bio3	2021	10.9654	0.55193		2.72027		6.72973	9.89269	18.806	0.626127	19.5423		0.737545	23.9285	1111.52	0.268557	7.73476	0.334303	318.978	2.14872	4543.99	0.629399	262.401	22.0517	182.639	211.84	47.4555		0.153021	26.6826	1065.12	170.086	5.43736	4.40805	7.61317	0.56962	3.77462	317.696	2.8925	2117.3	511.519	199.28	3234.11	7.12952	13.0035	2708.46	37.2838	9.93796	567.057
F26P92_0hpi_I_bio1+2+3	2021	41.2732	2.7403		3.46283	6.79471	17.4809	42.4556	11.7021	0.628729	23.9529			28.5294	264.073	0.2527	4.30784	0.186431	770.119	2.47533	4271.72	1.18118	562.122	0.244711	94.9597	164.917	54.3496		0.089995	2.19265	2780.97	63.014	1.52259	0.807393	2.81623	1.10693	1.44913	28.0733		241.512	332.84	69.2656	2348.14		17.029		76.5633	76.7007	3.76433
F26P92_24hpi_I_bio1	2021	22.304	15.7306		3.10674	3.94716	13.3719	8.20756	49.7259	1.57867	40.2616	0.866763	1.612	25.6989	959.546	0.313124	7.86963	0.223036	886.412	6.73252	5807.79	1.79826	408.432	15.9516	42.1861	163.933	59.899	45.4973	0.321314	63.2111	2393.81	386.751	9.24181	8.72586	10.4461	0.706774	4.40329	52.1432	10.7486	2842.72	539.676	876.065	3373.72	9.72032	29.9428	2582.51	47.0596	19.3092	1057.11
F26P92_24hpi_I_bio2	2021	35.2638	12.8287	120.7	4.80327	21.8612	23.0774	37.0711	85.5758	0.864547	45.4315	0.749567	1.99288	30.2962	650.975	0.239416	7.20359	0.0576066	892.406	3.5544	5516.08	0.0801189	326.37	0.856166	139.096	300.54	63.772	35.2963	0.2322		722.529	166.654	7.13129	5.05638	6.40899	0.785109	4.6875	247.426	2.61957	1539.43	480.065	141.702	4333.3	23.1163	12.86		31.848	65.5077	544.927
F26P92_24hpi_I_bio3	2021		0.467781		3.45161	6.88177	16.2494	19.8457	15.2397	0.748765	17.4743			8.02455	80.5538	0.259784	2.7222	-0.0279432	512.743	1.27449	2456.14	0.60565	455.473	0.389977	53.4592	10.2207	27.3737			3.27455	552.053	7.01866	1.03874	0.603303	2.80264	0.118369	1.59208	46.2872		285.718	245.392	55.5676	2541.26	9.54659	6.73768	2692.92	66.3871	71.8236	9.48176
F26P92_48hpi_I_bio1	2021		2.23793	278.243	3.93029	8.46683	9.14152	32.9651	12.1701	0.88965	16.5906			75.1006	302.102		4.00738	0.259181	20.6874	1.64498	3561.16	0.157352	208.796	0.278976	60.5674	27.9011	40.2228		0.255406		1888.26	24.8699	1.92139	1.02307	2.46999	0.0761455	1.03237	24.3797	0.445181	148.91	297.285	83.5599	1590.61	7.58154	6.39896		110.274	14.7481	10.9182
F26P92_48hpi_I_bio2	2021	29.1646	22.3975	73.3803	7.64585	8.46082	24.2817	5.75296	65.1358	0.783663	29.6694			37.6017	390.077	0.425269	2.38923	0.228563	453.812	2.43255	2572.19	0.93918	313.786	43.9263	40.905	66.7245	28.5511	40.3952	0.157322	20.3942	5664.39	123.722	4.5305	6.3131	6.80796	0.413949	5.4009	37.4098	0.0378994	1790.09	377.865	96.2363	2663.68	22.5484	15.7978	2974.63	46.015	206.98	424.525
F26P92_48hpi_I_bio3	2021	25.326	21.2263		11.8955	5.32674	17.6019	8.98828	58.6952	0.631529	26.9107		0.473791	38.012	561.359	0.433782	4.6405	0.586745	315.315	1.73867	3711.68	1.66376	178.246	86.2253	120.329	25.5021	28.3071	38.4616	0.141135	9.68379	2558.55	131.31	3.78547	4.16918	3.06185	0.374985	4.89233	123.307		1511.95	462.712	119.708	2017.41	19.5014	4.99167	2946.26	28.4309	94.9355	352.751
F26P92_72hpi_I_bio1	2021	17.0122	1.74163	54.6665	3.43003	5.69177	9.49459	9.91183	42.231	1.08045	19.426			0.726415	642.495	0.32791	4.65357	0.173176	287.6	2.1414	2977.37	1.22498	381.822	22.5341	90.1047	84.205	41.5129	36.8552	0.172944	81.4906	3767.45	242.996	4.86749	4.76236	5.44293	0.372385	7.98357	137.523		1558.95	388.017	103.264	3441.55	4.43273	8.89968	2865.15	31.3997	8.19225	439.936
F26P92_72hpi_I_bio2	2021	26.9571	0.169346	90.9048	12.3454	24.1768	18.1387	30.7625	144.59	1.75946	55.9419		0.82044	8.716	984.134	0.250219	7.37802	0.0269007	656.29	2.93569	4242.87	0.234827	484.706	5.34891	90.0677	141.484	29.7048	43.2166	0.328619	8.38354	3226.57	436.532	8.96332	5.81856	8.10094	0.709797	7.2458	172.411	8.76137	1634.86	388.497	99.6507	3611.28	38.2212	12.3833	2919.08	31.3152	211.317	474.975
F26P92_72hpi_I_bio3	2021	15.6792	14.9319	7.67004	6.76382	4.2549	9.47939	8.48708	110.134	1.26187	28.5792		0.135242	6.87689	415.128	0.374151	4.12683	0.429115	733.532	2.56617	2713.19	1.15913	443.515	42.4767	53.1675	27.3315	54.0244	37.0691	0.277647	43.6488	1809.4	155.63	6.47824	4.44472	9.03742	0.540742	7.70821	140.6		1673.12	333.181	86.7268	3704.38	6.35689	13.5897	2712.39	27.3206	26.7836	483.732
F26P92_0hpi_NI_bio1+2+3	2021	96.0499	7.93999	34.3673	4.02669	3.7013	48.2372	37.9345	121.093	0.845072	44.8209	0.0922853		5.61779	51.7172	0.213159	2.58067	0.118966	780.704	1.01428	1740.14	0.200837	363.783	0.512784	21.4445	18.4637	5.68266	34.5663	0.120605	0.749913	175.286	24.8232	6.24507	3.78773	5.13709	0.897291	9.13377	283.802	0.486079	1038	254.576	73.0906	2612.31	26.4447	6.32226	2662.85	16.6387	265.239	391.872
F26P92_24hpi_NI_bio1	2021	45.4746	0.659311		13.4415	6.85886	15.5893	16.3882	47.9749	0.905648	29.9766			7.54242	504.53		4.61163	0.107824	790.913	2.7148	3963.05	0.267297	497.642	0.322711	70.7979	128.557	56.0923		0.118868	7.37888	1671.34	24.3444	2.11174	0.877363	2.79085	0.0621343	0.814172	16.8389		205.657	297.199	67.2186	659.43	8.65634	7.55515	2768.96	100.39	77.7147	5.51231
F26P92_24hpi_NI_bio2	2021	48.0419	3.71536		7.49209	6.1549	26.1445	8.77626	68.1969	0.88601	29.3744	0.0100941	2.56202	8.82247	704.916	0.353534	6.94321	0.502667	805.223	2.53722	4838.8	0.868201	370.452	45.8125	66.5138	113.756	63.972	37.1528		45.901	1310.02	229.742	5.75793	4.37699	6.80893	0.364468	4.55588	101.711	3.34885	1935.71	414.621	103.2	2194.95	21.3361	16.6501	2699.97	38.4578	74.7496	525.206
F26P92_24hpi_NI_bio3	2021	37.2802	4.16487		7.56581	6.79819	19.6161	8.17305	42.7289	0.958264	26.4414		1.97194	17.2725	539.194	0.328932	6.63387	0.322698	556.637	2.42867	4565.8	0.548851	356.104	51.0505	53.2314	26.0288	54.7201	39.1203		9.24625	1457.09	268.767	7.58753	5.68479	7.3425	0.486876	5.94235	128.106	8.26734	2616.84	463.711	740.986	2582	24.3711	20.1559	2868.74	47.0488	94.5153	949.735
F26P92_48hpi_NI_bio1	2021	18.0674			9.46465		7.8062	12.8172	9.24415	0.822868	11.9611	22.1146		10.0333	492.734	0.238849	3.39784	0.111806	26.0161	2.49806	3570.66	1.01016	357.786	2.17214	108.802	213.553	78.1694	34.1618	0.153456	9.91983	1885.78	35.3459	1.32092	0.732304	2.44027	1.45634	1.91825	26.5014		245.64	314.459	71.213	1094.03	8.56655	13.7322	2771.15	95.1425	96.0969	4.34329
F26P92_48hpi_NI_bio2	2021	34.9798	63.3868		8.93698	6.99483	23.4517	7.84034	124.101	1.44177	46.1604	0.188042	1.27317	25.9779	802.991	0.370112	5.57726	0.503087	435.555	3.72519	4547.02	1.19473	422.725	28.8627	89.0202	28.5968	49.8684	53.3009	0.152563	8.35818	785.201	126.562	5.72373	4.54831	6.87789	0.403883	6.72025	107.917	2.76357	1972.63	387.976	64.0664	1887.47	41.9351	6.68932		36.268	141.037	487.496
F26P92_48hpi_NI_bio3	2021	94.2585	50.5511		9.37219	13.0581	51.2582	7.8641	120.302	0.786581	70.5192		0.609684	24.9544	353.217	0.29931	4.4987	0.632146	1163.02	1.39192	3070.79	0.931371	302.601	23.7401	101.209	71.8828	24.9987	57.2736	0.0856621	5.2052	657.163	93.0341	5.63966	4.2156	4.84067	0.413832	8.46757	225.849	1.11379	2054.3	461.4	726.058	1226.58	59.3633	7.82825	2640.1	24.6075	369.261	680.118
F26P92_72hpi_NI_bio1	2021	14.8226	0.817444		2.94873	8.64531	9.00366	7.10538	31.2008	1.18931	22.3437	0.458199	0.506539	2.63137	942.344	0.325773	3.94427	0.371913	323.835	0.993752	3567.89	0.195775	260.651	8.98802	147.291	92.8218	84.0857	34.0996	0.268186	12.6841	1210.01	113.76	4.06041	3.91287	7.47746	0.536893	3.61653	236.816		959.175	322.886	173.592	3780.03		6.49317	2756.97	24.6788	64.2256	240.625
F26P92_72hpi_NI_bio2	2021	18.798	0.988316		2.7439	6.3141	9.54759	8.10179	28.8516	1.18933	20.0376		0.12354	15.4587	765.755	0.295467	6.61023	0.591586	354.152	2.02765	2929.76	1.42893	255.817	8.30033	127.246	41.3688	42.8023		0.683301	18.7242	2113.23	196.549	5.45504	3.58652	4.94596	0.588557	5.51938	145.289	2.50451	1533.68	272.496	89.6541	4179.26	9.65694	4.44637	2902.55	34.2665	29.1923	386.057
F26P92_72hpi_NI_bio3	2021	75.5273			2.35361	9.88485	36.0284	9.38576	14.9003	0.848906	28.6021	7.7961	0.302158	8.89548	130.848	0.29494	7.28446	0.406975	225.925	0.896895	3609.59	0.369557	513.504	3.92135	70.8482	114.375	26.2395	41.2155	0.26731	83.0104	887.354	40.764	3.51625	3.15135	11.0001	0.541765	6.4283	220.383	3.72001	1080.54	229.589	94.5831	738.332	6.12242	3.62349		13.6028	101.134	277.485
F13P71_0hpi_I_bio1+2+3	2021	18.1346			2.13939	5.83637	12.959	7.29348	24.2804	1.31092	19.7434	0.308373	0.321379	9.03143	540.172	0.303858	4.99543	0.321713	208.237	1.54971	2999.77	0.57411	143.936	0.984522	74.9118	70.4975	49.0542		0.974132	5.8442	2982.55	299.769	6.70894	5.13676	12.3734	0.357209	6.40502	107.077		2066.52	320.801	78.5328	4625.69	16.5558	11.2746	2916.81	47.5597	77.2444	596.356
F13P71_8hpi_I_bio1	2021	12.0669	0.711426		2.7038		7.20736	7.62551	13.6724	1.32129	14.039		0.0303025	4.26802	600.993	0.281313	4.36091	0.402914	88.2919	1.74948	2783.78	1.16681	92.6789	7.90077	65.3307	132.416	44.1568		1.42204	5.05178	4777.72	409.034	8.78878	5.19584	16.5002	0.891437	5.05078	73.8505	0.0631714	2361.47	373.037	90.3234	3525.04		20.1382	2852.63	55.1683	88.6298	689.061
F13P71_8hpi_I_bio2	2021	19.0554	0.0168196	120.317	3.60167	3.76536	12.1678	13.6787	32.6867	1.12323	29.4849	0.223719	0.993008	8.8016	543.321	0.226974	5.94754	0.434595	637.198	1.33654	4131.4	0.193673	271.471	1.89051	103.388	78.2716	46.434		0.496806	11.1417	2133.55	218.311	7.77971	4.89615	12.2803	0.492111	4.35135	175.464	0.684635	2209.32	467.184	158.864	2465.96	6.06906	5.68698	2632.67	48.9502	16.1046	722.1
F13P71_8hpi_I_bio3	2021	37.132	1.35908	26.6911	2.97688	4.6722	16.0965	23.2502	17.7077	1.06537	19.7259	0.625625	1.12047	9.64727	293.98		8.70594	0.18111	895.606	1.39762	3635.57	0.435453	376.919	2.75493	106.862	246.889	35.0538		0.733955	4.31379	2183.77	162.883	10.3697	4.9118	8.24548	0.536987	3.0541	191.435		2201.87	497.496	167.425	1785.99	7.09602	5.39713	2825.99	42.5231	71.7707	651.216
F13P71_24hpi_I_bio1	2021	41.3468	1.55532	244.808	2.36021	4.75086	23.0484	16.732	32.0889	1.07986	33.3603	0.723229	0.491423	25.5316	875.627	0.227659	7.98988	0.352077	567.128	1.27799	4312.99	0.326388	417.842	0.431951	115.032	156.709	36.0169		0.672857		804.667	165.448	10.2151	3.79978	8.66481	0.182585	2.83483	221.77		1864.3	482.08	162.073	2027.07	7.99665	4.14118	2746.99	31.8326	35.3664	541.168
F13P71_24hpi_I_bio2	2021	27.9558	5.9904		4.51936	6.20209	14.5874	17.6717	57.1611	1.37161	33.1377		0.735943	14.0713	1183.62	0.235551	5.38062	0.193533	203.292	3.41988	4688.17	1.22951	420.028	6.49727	34.2413	125.441	57.5211		0.932592	10.6358	3720.15	237.584	17.602	7.50927	14.1352	0.664055	2.2429	28.9734		2798.18	471.225	760.567	1641.31	16.9029	8.72104	2759.56	55.9968	155.4	937.229
F13P71_24hpi_I_bio3	2021	22.7196	6.29304	63.2011	5.93583	10.3839	10.3832	18.6689	26.4201	1.59896	27.0288	0.42518	0.676574	27.5026	766.116	0.370443	5.73822	1.27394	129.603	1.27936	2501.96	0.950077	255.252	28.2998	80.3081	224.783	52.9973		0.909218	17.2509	7371.06	244.011	6.29315	4.88438	8.78228	0.688073	4.95934	68.2416	0.0470605	2734.68	414.279	113.342	2868.24	21.1606	8.674	2967.09	54.3835	62.0739	552.314
F13P71_48hpi_I_bio1	2021	29.1864		208.206	9.83822	0.559943	17.6163	16.1892	35.0803	1.15344	23.1857		1.08404	45.506	857.149	0.264803	5.61169	0.575574	102.981	1.31424	3376.55	0.301589	296.18	45.5488	103.411	101.442	42.1746		0.928155	9.16599	4461.13	214.449	8.33327	6.71657	8.05754	0.675195	4.55792	137.468		2860.44	494.616	119.939	2874.31	24.6586	6.31544	2953.87	61.0293	60.4034	889.726
F13P71_48hpi_I_bio2	2021	25.8297	0.246884	270.717	7.61229	2.09605	11.3442	14.6348	11.3447	0.900902	16.8212		1.71185	44.5848	726.16	0.366447	5.84547	0.770788	112.345	1.48308	4096.72	0.228382	290.315	41.6619	174.349	147.271	8.1668		0.624804	29.4512	1147.96	35.5637	5.8485	5.30477	8.9419	1.76373	2.60865	196.34	0.790524	2794.26	608.762	271.541		19.4174	3.92694	2909.66	49.583	68.5682	875.036
F13P71_48hpi_I_bio3	2021	29.6911	2.96219	244.212	3.69539	3.13268	11.7093	11.4308	22.3545	0.830853	20.2232	0.226149	1.37864	17.6151	874.278	0.222294	11.9761	0.440774	325.145	1.63304	2851.6	0.546117	305.664	7.81698	54.0603	158.434	23.323		0.683106	4.75049	5081.84	167.126	14.0449	6.15036	8.65198	0.688359	2.41028	34.6298	0.35646	2345.96	385.748	90.0564	857.932	3.89262	5.53218		39.7934	15.6282	676.118
F13P71_96hpi_I_bio1	2021	14.0491	0.900021	148.213	4.23024	3.50642	8.22647	13.4378	28.0252	0.885747	20.0013	0.205794	0.660497	15.8357	1064.09	0.276246	5.08968	0.97159	138.169	1.73309	3980.51	0.151525	198.67	2.27079	124.571	149.989	57.8906		0.887401	11.0979	2552.72	166.374	6.44912	4.81294	11.8249	0.861263	5.11775	132.272		2195.42	480.339	138.216	1389.83	10.6575	8.93995	2921.37	42.7798	121.244	588.477
F13P71_96hpi_I_bio2	2021	19.8724	8.07587	234.029	4.85571		9.57235	33.1023	151.128	1.08901	47.4977			39.8401	1178.21	0.218577	3.71225	0.0350863	555.577	1.69314	2984.36	0.384968	299.347	5.66328	156.08	244.182	21.9414	32.4772	0.754738	0.3989	2521.19	379.883	10.9358	6.16951	7.61303	0.733938	5.3168	292.72	0.379081	2726.28	421.486	125.778	6836.9	39.4963	19.5309	2665.65	41.6778	191.976	1115.09
F13P71_96hpi_I_bio3	2021	12.977		166.383	4.70294	2.62186	7.57057	18.5136	31.6326	1.02841	16.9434	0.208663	0.741063	16.4327	1398.94	0.239234	7.93725	0.310179	145.098	2.03989	3396.83	0.0541685	220.839	0.430635	108.382	351.773	54.4305		0.929138	9.76681	3658.47	230.273	8.19303	4.35089	5.96511	0.541099	3.99593	73.1295		2225.54	323.391	75.4557	1695.42	9.4247	6.96018	2954.36	51.2241	9.25699	571.534
F13P71_0hpi_NI_bio1+2+3	2021	21.7903	0.0891059		3.46954	5.21791	10.9168	15.3782	16.9034	1.23912	20.0102	0.319814	0.562119	11.2279	386.558	0.251702	4.88949	0.809702	350.097	1.18235	2832.62	0.0586065	281.015	0.32368	130.211	165.905	24.9263		0.376217	8.69943	1370.3	128.181	6.74777	4.94877	8.45782	0.708248	3.22499	247.933	1.01367	1302.13	402.012	184.598	1912.26	5.13991	4.84621	2978.3	23.0001	5.74894	318.741
F13P71_8hpi_NI_bio1	2021	23.4162	0.833619	9.32055	13.7836	3.40639	11.0442	14.7763	177.56	1.46624	45.0708		0.497883	24.3734	572.822	0.237583	4.24526	0.680191	297.981	1.49895	3284.42	0.0596339	264.869	54.5264	102.467	151.544	19.8227		0.554476	9.11992	693.763	79.668	7.15007	4.70727	10.207	0.67749	3.56451	374.848		1601.85	450.084	172.987	1661.45	6.72611	5.96501	2832.73	17.342	91.26	466.405
F13P71_8hpi_NI_bio2	2021	13.5662	1.27835		20.2793			30.9923	9.3813	0.854583				16.4043	127.817	0.230948	3.46375	0.269098	13.1342	1.0684	2570.1		155.575	0.347715	40.9661	17.6637	22.301		0.8777	0.642216	1131.09	3.98241	1.26078	0.460059	3.28255	0.0866682	0.985535	14.2007	0.360279	69.5255	148.34	59.572	85.1356	12.3143	3.54412	2572.22	102.311	41.6809	22.9516
F13P71_8hpi_NI_bio3	2021	33.6058	22.6442		23.0254	13.6329	15.7459	32.1818	163.649	1.34024	56.3701		2.27305	29.1124	1337.46		5.38319	0.217466	174.708	5.13594	5787.72	0.801984	411.462	160.054	41.6708	294.426	32.4147		1.99672	11.9653	2767.06	512.932	18.5124	9.10069	16.9396	0.709948	4.16104	42.1412		3012.65	472.228	815.046	4071.03	14.8033	14.9243	2931.11	53.991	228.711	1136.39
F13P71_24hpi_NI_bio1	2021		0.279395		9.32986	23.2218	10.492	13.6104		0.616566				31.697	605.963		3.96047	0.438226	33.0114	0.468754	1707.75	0.197629	56.3396	0.278502	58.036	21.2432	26.3114	36.8902	0.540125	1.67087	2025.74	59.0704	8.18702	4.48818	4.86813	0.184611	6.05733	103.791	0.452345	2713.26	530.215	107.066	26.3167	2.39263	4.38935	2968.46	29.3032	5.66099	649.602
F13P71_24hpi_NI_bio2	2021	44.8777	20.1974	84.2034	7.77778	23.9622	29.6261	35.0466	122.61	1.2805	45.8582	0.440658	2.709	29.5675	1139.67	0.241705	6.74663	0.172929	422.412	2.44084	5965.66	0.143351	336.695	10.1493	172.886	204.616	73.901		1.02811	5.6155	1998.59	397.077	8.63296	6.21852	12.7577	0.785524	7.56846	265.853	3.22694	2801	519.587	134.449	5153.25	27.1568	7.73698	2959.49	56.2098	146.905	988.696
F13P71_24hpi_NI_bio3	2021	22.4649		11.0366	17.9435	10.1998	11.0555	28.4831	76.8989	1.08802	37.6245		0.680375	17.7784	950.147	0.203827	4.03888	0.111926	151.902	1.96375	3951.27	0.180839	184.107	39.314	120.666	246.172	62.964		0.954003	5.11968	712.748	296.009	11.3563	5.87792	8.28465	0.867726	9.45705	266.847	1.31945	2281.07	435.298	120.664	5176.07	3.27696	6.944	2350.81	40.3621	87.1359	1012.27
F13P71_48hpi_NI_bio1	2021	33.0874	11.1711	205.396	4.90022	19.894	22.282	33.5262	44.8641	1.21708	23.8789		1.06205	33.6414	814.48	0.235764	9.92325	0.385775	494.483	1.86901	4744.23	0.134801	309.242	9.51405	204.838	195.693	38.8647		1.1681	6.47197	5296.62	653.093	8.62192	6.9152	11.6606	0.841705	14.2479	277.739	7.05039	2508.41	580.195	972.988	4213.8	24.0704	12.3031	2535.07	47.5895	212.346	993.105
F13P71_48hpi_NI_bio2	2021	22.1625	0.884782		3.63921	4.90899	11.4782	9.61078	17.5136	0.882745	17.4661		1.64774	29.9484	1067.21	0.364717	7.21993	0.622748	295.294	1.97759	4651.52	0.602872	264.235	11.8436	191.643	258.047	49.4868		0.914081	5.30937	4526.67	567.601	6.57994	6.10449	7.85482	0.713579	8.50983	172.776	7.473	2351.93	402.73	91.8616	3439.04	21.9422	4.68379	2876.12	49.4037	87.449	760.555
F13P71_48hpi_NI_bio3	2021	32.2327	29.5168	36.8209	7.60663	19.086	23.6871	7.54168	78.6256	0.856034	31.4124	0.292409		25.6591	513.057		2.89419	0.41304	300.159	0.812255	2643.75	0.062657	203.742	10.6208	82.7452	98.6911	34.4004		0.235666	7.37632	576.174	62.9245	6.13104	4.13308	8.04466	0.600936	6.11839	336.212		1419.02	284.329	143.781	1753.17	19.9938	4.61416	2650.43	23.3072	106.193	467.254
F13P71_96hpi_NI_bio1	2021	38.4738	5.51415	124.876	10.1476	23.0436	21.4997	31.5384	75.6322	0.990117	28.198		1.02047	35.753	783.347	0.25006	4.42494	0.247457	175.835	2.23544	4129.55	0.161425	189.65	44.6665	114.123	28.9416	45.2163		0.151525	0.963685	3535.84	329.93	11.4067	7.28367	7.01153	0.72553	10.3562	296.495	4.61853	3347.91	494.616	751.395	4512.41	37.7212	11.5642	2936.17	53.7204	204.952	1386.36
F13P71_96hpi_NI_bio2	2021	20.6693	0.826058		7.23478	13.1354	14.649	36.1727	38.4441	0.812771	23.1474			18.9193	1018.68	0.239921	1.70405	0.0754542	214.103	1.14753	3233.47	0.282333	156.564	4.02472	116.186	68.8866	56.9444		0.0753628	9.36178	3518.45	439.99	9.82574	4.60266	5.1166	0.491164	9.8192	212.67	2.5102	2268.57	299.928	73.744	3582.06	6.82404	7.358	2904.59	45.9557	57.9482	814.684
F13P71_96hpi_NI_bio3	2021	40.4004	26.2473	224.408	18.24	19.7059	21.9695	42.5397	307.072	1.32623	104.128		1.6762	70.7561	1559.99	0.255747	8.87415	0.599046	942.022	8.84294	6389.33	0.561443	502.735	61.0478	62.6701	65.4004	68.4068	41.3734	0.465624	0.57714	1407.25	220.183	21.0809	5.29523	6.38061	0.660586	7.2938	114.138	81.117	3213.78	347.19	57.6944	4558.36	84.64	23.2	2901.34	76.4886	262.195	1012.24
NY42_0hpi_I_bio1+2+3	2021	109.619	70.0187	327.088	19.236	56.1471	85.4526	49.039	361.191	1.16334	238.886	14.9495	1.60955	43.4317	1013.37	0.265759	8.38799	0.657551	2273.41	5.85068	2279.89	0.164446	739.731	3.66223	205.42	451.098	46.3199	37.3734	0.602798	1.12993	983.322	211.78	15.8214	4.45315	10.8228	0.697267	10.6943	277.56	2.39082	3544.6	399.133	83.332	4724.16	48.3216	56.8311	2859.1	79.8181	414.062	865.886
NY42_8hpi_I_bio1	2021	78.9256		2.09196	8.39862	12.8082	34.2982	36.4305	66.5197	0.70363	77.0754	0.287854		7.64272	629.816	0.249807	3.78788	0.166658	1520.04	1.83403	1900.5	0.0997757	443.963	0.602986	189.423	557.027	15.4488		0.190063	11.3246	1164.72	205.695	7.60111	3.54678	7.92515	0.839145	2.19843	305.465	0.456505	1396.9	412.443	86.5099	540.001		12.1353	2952.03	29.7759	48.8423	353.263
NY42_8hpi_I_bio2	2021		0.362637		5.08425			91.7818	6.93504	0.728715	13.2784			6.09941	989.634		3.40996	-0.0114781	26.1066	1.53515	2784.93	0.750715	17.6376		215.314	285.815	11.7944		0.218902	16.6522	1589.2	262.999	16.7246	4.62583	10.7181	0.56588	3.62542	110.908	0.828704	2342.5	451.824	98.6226	2945.75	1.52115	26.3715	2889.87	47.4686	5.80314	417.318
NY42_8hpi_I_bio3	2021		0.53929		7.64793			67.0109	11.8524	2.29747	31.0137			24.0226	1688.6	0.231632	5.71293	0.127469	28.7368	3.32099	4891.48	0.163166	47.6282	0.484579	79.0217	373.533	22.5446		0.309609	12.0806	2216.38	219.762	15.2295	5.07298	13.9873	0.383395	2.86194	83.4863	0.17149	3073.44	462.002	101.425	4552.84	5.89363	21.6383	2642.54	60.5254	4.98644	751.739
NY42_24hpi_I_bio1	2021	46.6176	16.8093	0.199337	9.45394	11.6255	23.9023	33.3543	77.638	0.86071	38.079			26.2637	805.461	0.22347	2.4878	0.356038	595.815	3.38282	2506.21	0.164698	264.913	4.20639	197.404	237.696	30.4543		0.34596	14.2644	2051.35	234.523	8.5521	5.29827	11.7527	1.04008	4.64031	288.716		2599.34	488.56	123.55	2703.61	21.3749	23.9773	2755.73	53.8759	92.7741	723.326
NY42_24hpi_I_bio2	2021	11.8554	299.005	722.893	87.3042	105.584	12.9769	225.216	38.1949	0.81587	18.875	16.5448	0.925464	20.0809	793.602	0.707064	2.27928	1.99748	358.864	1.61718	1520.11	2.62051	41.272	9.93024	112.573	229.326	0.583011			19.2283	10138.1	39062.5	4172.56	1152.39	157.315		205.735	20475.2	8.00769	741.28	257.823	81.8007	222.036	345.172	4.74947		47.4776	5.39552	2772.42
NY42_24hpi_I_bio3	2021	43.6774	54.5934	73.3509	28.4809	22.0245	25.557	26.1676	213.869	1.37666	56.7956	2.36481	0.888172	27.2966	1107.47	0.229155	4.27928	0.362052	957.743	7.28353	3448.04	0.168462	127.766	145.946	105.045	96.0949	29.6839		0.529889	0.607239	3011.33	321.995	30.8406	7.16825	11.2614	0.876197	4.21429	156.74	1.943	3266.41	453.679	691.595	4197.65	55.6748	38.5156	2679.64	67.5562	170.908	1145.77
NY42_48hpi_I_bio1	2021	8352.24						40433.4		1103.57			1816.02	620.815		913.989	1809.92	3297.18	86919.1	6134.82		31513	2237.98	4325.72	6997.4	478.197	3281.43	23306.1	29.608	1725.38	10671.5		2121.07	896.329	40.7741	31.0138	9.44482	495.139	4307.23	21090.6	491.098	545.242	5638.04	3075.13		2534.6	805.25	2066.75	28.9824
NY42_48hpi_I_bio2	2021	16.2962	27.6686	129.143	3.32373	1.33592	8.97076	14.8951	78.478	0.877846	23.6501		0.299709	38.7183	1142.07	0.258737	5.60483	0.741363	399.942	4.39587	3625.3	0.311711	287.597	0.441366	34.6891	287.097	19.2821		0.488283	7.75095	1588.67	84.2489	7.22984	3.54082	12.2586	0.629956	2.19258	38.9665	0.00617412	1762.94	369.798	626.919	579.27	8.72928	30.5169	2894.07	37.0276	53.8111	372.579
NY42_48hpi_I_bio3	2021		0.139371		1.63423			33.284		0.474713	11.9254			8.36725	743.93		0.0965069	0.263693		0.749964	1793.85		17.2518		146.807	22.0439	7.3286		0.383506	12.1073	4255.55	243.251	53.2166	4.23562	7.33537	0.923309	3.84111	177.119	0.0743677	2614.79	491.983	42.6756	6524.21	10.7426	12.776	2718.85	59.0662		504.486
NY42_96hpi_I_bio1	2021	24.0033	7.75895	161.995	4.14321	10.5763	9.25046	15.1707	327.14	0.727839	52.6086	0.1521		16.7775	1389.61		3.66343	0.727174	1910.05	2.61669	1194.42	0.0244806	524.589	0.896609	100.319	101.766	44.3983	36.0248	0.2867	7.8936	3432.59	84.7403	8.96684	3.82302	7.65881	0.445196	5.14689	107.357	0.653094	1560.41	237.467	71.5135	1665.33	2.40796	19.3822	2922.2	36.7399	76.142	371.839
NY42_96hpi_I_bio2	2021	22.1488	17.9255	248.844	6.92555		11.9582	57.6974	368.05	0.870175	94.7129		1.62116	41.8592	2418.2	0.288234	10.3111	0.829878	2561.14	5.94337	4116.4		600.585	2.08198	276.927	508.518	22.4799	39.4637	0.609725	7.36894	670.643	190.364	25.8026	3.33889	6.31797	0.519197	3.20572	201.884	7.05558	3255.73	562.821	122.302	4189.19	25.1643	22.7067	2890.94	69.4776	112.416	871.011
NY42_96hpi_I_bio3	2021	23.2619	18.5608	110.108	5.00718	22.9438	11.2	33.3916	320.576	1.1459	84.642	1.57833	1.15777	41.202	1501.52	0.256433	11.0296	0.238509	2046.97	4.39714	3774.96	0.448166	513.267	7.4503	203.765	357	17.5209	42.9545	0.33016	9.2895	513.431	237.267	7.79644	4.09952	9.21744	3.26685	3.40952	247.708	3.79147	1715.6	597.971	1082.14	3707.76	13.6027	15.3727	2865.14	37.6203	61.6287	521.941
NY42_0hpi_NI_bio1+2+3	2021	547.032						5467.87					168.452	374.918		161.038	40.4054	197.934	7664.44	21.239	2202.26			27.139		15.8749	230.533	1471.17	75.8074	1118.47	1048.87		35772.8	14945.7	1345.36		57.5444		1267.4	3062.55	69.199	198.741	1516.6	1509.29		46.5729	169.917	3060.87	211.101
NY42_8hpi_NI_bio1	2021	75.9286	51.3074	29.0188	19.7794	11.2083	46.1668	32.3449	269.425	0.984408	45.1997	0.245123		20.945	355.48	0.207533	2.71314	0.593773	595.767	2.12094	1399.39	0.0427809	257.765	8.86877	164.411	107.364	24.3789		0.183012	7.66239	839.761	81.6891	7.4745	4.84393	12.15	0.8626	4.39396	486.339		1233.73	398.359	89.8578	812.991	2.9408	11.7745	2506.8	20.8629	102.322	319.749
NY42_8hpi_NI_bio2	2021	63.9204	57.8735	100.759	21.9857	17.5045	36.1166	44.0147	532.774	1.81188	115.758	9.87689	1.6335	41.8318	1274.95	0.255538	7.37638	0.619224	459.386	5.64072	3987.83	0.426879	445.225	169.21	64.6359	189.517	24.0336	51.009	0.714154	6.50083	1362.51	217.136	79.2911	6.54069	13.4352	1.30712	4.92006	99.8461	11.1395	5263.8	502.602	692.618	3811.2	28.4779	45.1459	2800.11	107.41	192.694	2533.77
NY42_8hpi_NI_bio3	2021	14.5109	0.96677				7.20291	161.646		0.950584		0.885128		30.2326	977.445	0.20522	8.3435	0.663939	27.7557	0.734604	4647.98	0.288896	107.358	0.218064	397.748	221.386	48.3328		0.104116	17.7157	568.921	59.6204	3.23609	3.09538	7.6833	0.824298	2.88979	343.548	0.777	1285.28	136.193	195.074	414.857	2.26326	8.40854	2348.63	36.3755		135.861
NY42_24hpi_NI_bio1	2021	36.8017	0.217557		5.54291	16.6627	22.2754	28.2617	72.6961	0.526298	23.2643			4.31481	483.732	0.214461	0.283215	0.214822	139.604	0.596234	669.741		74.3088	0.2459	132.57	55.5982	36.6014	32.0764	0.105286	8.1992	1557.86	182.094	8.08453	3.20572	5.59612		5.4084	238.363		1114.02	176.027	60.5615	931.121	2.19256	12.2629	2612.35	24.1765	33.7994	311.313
NY42_24hpi_NI_bio2	2021		0.255956		12.4863		10.0474	25.9692	119.408	0.90382	29.9109			20.228	1030.1		3.81184	0.176077	25.5718	1.75847	2461.27		82.8078	1.26394	168.777	21.611	32.3769		0.139116	5.5342	1030.1	114.783	16.2316	6.37575	13.6669	0.97991	4.81273	372.089	0.0692796	1785.3	301.411	118.816	3265.61	4.98683	9.72895	2283.24	25.6858		564.992
NY42_24hpi_NI_bio3	2021	95.7606	25.3201	12.9341	69.0627	8.79448	57.6853	75.9917	323.679	1.04695	125.925	37.0965	0.278346	17.4416	1229.7	0.21372	8.35801	0.140941	683.369	1.98853	3662.05		360.99	48.4941	231.752	157.353	25.5703		0.224805	1.11876	786.37	58.9127	6.18904	4.5347	16.0352	0.555913	2.82001	318.416	0.486825	1955.95	420.066	158.666	2317.81	8.86828	10.4569	2625.86	34.9619	235.293	664.553
NY42_48hpi_NI_bio1	2021	34.7508	57.5742	287.118	6.03165	16.632	18.0573	57.8475	150.145	0.749711	71.2609		1.87488	37.3528	1740.49	0.274891	6.17709	0.661153	677.161	3.59189	3026.25	0.0854359	506.411	14.8303	203.924	343.778	26.7318	36.1308	0.548492	9.3584	5455.44	404.547	10.183	5.09137	6.7199	0.627775	5.69089	242.529	17.4298	2140.14	387.398	77.0982	4058.48	25.6139	23.0618	2791.8	57.1041	185.696	458.834
NY42_48hpi_NI_bio2	2021	25.108	35.6982	107.785	10.9431	12.6905	12.244	25.1894	146.879	0.547425	53.3501			44.6635	1240.02		3.11869	0.307389	361.321	2.22455	2139.06		224.911	10.0607	160.838	498.186	34.7988		0.221049	11.518	1658.01	192.284	6.3599	3.47935	6.29235	0.650726	5.11977	194.537		1554.29	231.958	62.7999	1958.01	5.82954	24.766	2550.9	40.5916	103.06	342.556
NY42_48hpi_NI_bio3	2021	42.7587	39.4624	101.842	13.2007	13.7395	20.7839	29.9431	309.462	1.31212	76.9636	4.91581	1.49361	46.3233	1428.91	0.256644	5.66605	0.426034	453.939	4.19286	5230.96	0.661831	312.943	101.295	106.743	390.899	60.4658		0.327367	10.5731	1810.16	235.09	13.6937	6.57936	11.4358	0.440224	5.8586	132.971	6.91244	2474.54	454.796	778.33	2556.3	33.4707	30.8771	2850.21	59.7945	192.15	771.529
NY42_96hpi_NI_bio1	2021	69.7366	33.9638	148.745	13.3317	10.5813	31.0992	44.2402	92.3175	0.728925	37.8721		0.936657	25.7316	1247.15	0.256092	5.28823	0.761991	1074.21	1.89344	2535.91	0.471013	293.218	40.5833	291.732	276.539	37.0272	33.8786	0.465725	7.1726	1982.08	291.905	8.25859	3.68323	9.95864	0.655949	4.41585	374.268	5.29002	2178.97	388.938	106.524	2962.78	29.3522	16.4266	2582.86	40.9227	99.2198	546.295
NY42_96hpi_NI_bio2	2021	1642.13	25630.1					98106.2		2456.28			10565.5	1985.31	21160.7	881.999	1235.56	1131.29	12253.3	9531.16	16210.3		2749.01	39.9392	16359.1	326.624	1198.58	23703.9	920.045	5826.98	1355.19		24569.2	14239.5	1462.98		84.0451	2647.45	5563.83	22143.7		350.414	11270.4	16959.7		2216.08	3756.8	228594	805.201
NY42_96hpi_NI_bio3	2021	27.7516	71.6373	135.525	14.0313	21.6866	18.0792	27.294	198.015	1.14115	55.2266	1.07667	0.831215	31.1594	1353.49	0.247442	3.77387	0.384599	471.687	3.46689	2969.24	0.0332083	254.745	53.8123	205.844	394.28	23.7658	37.7831	0.488229	10.0038	1938.38	449.207	83.794	5.93663	8.22893	1.18288	8.60983	314.613	2.61366	4190.21	407.595	555.075	5238.28	23.5726	55.0931	2737.79	83.7224	209.471	2548.49
BC4_0hpi_I_bio1+2+3	2019	8.98262	4.58619	111.928	8.53134		8.73476		35.4925	1.29523	84.9082	13.8746	23.902	44.9545	1077.78	0.146836	8.60056	0.167964	1967.72	6.50669	5698.73		311.046	13.1566	56.802	422.662	48.9349	57.6526	2.24083	32.835	2985.37	94.9768	231.776	2.51198	19.7077	3.36486	1.44882	8.28478	13.9705	293.957	264.702	122.093	431.52		27.6037	697.657	159.689	40.4965	2760.9
BC4_24hpi_I_bio1	2019	9.3979	21.9264	75.1473	21.6939	7.97047	7.87328		66.9025		12.652		23.5274	75.3435	2653	0.138388	7.319	0.726244	1075.48	7.98933	6832.14		74.2307	162.23	146.159	40.988	59.5602	37.3275	1.06066	17.0139	1158.88	23.9845	51.3155	2.98074	12.1864	0.986866	2.59192	4.8001		42.1605	293.815	158.709	766.215		7.20621	1396.43	70.5908	62.6548	1907.47
BC4_24hpi_I_bio2	2019	13.4181	1.18089	135.23	13.2108	6.03429	7.26657		58.6739	1.09205	21.4185		22.8275	67.9923	1030.61		7.0231		560.218	6.80014	6701.25		103.753	19.876	45.9228	435.162	50.5579	33.9819	2.31867	19.0725	4961.02	141.567	346.832	3.58522	19.8109	3.63629	1.93273	8.87507	6.76827	264.289	262.97		380.809	32.1359	31.9591	1431.02	106.304	20.0373	2379.71
BC4_24hpi_I_bio3	2019	287.18	11.8243	238.563	22.5221	137.618	214.042		107.559	1.09958	57.5917	388.344	35.9569	103.821	1202.65		8.26278		516.877	8.49823	7643.3		260.197	19.3705		440.963	43.7249		2.764	24.5096	5644.33	107.776	261.911	7.30851	27.4457	4.0735	4.07364			592.238	318.569	142.462	524.235		58.5036		152.458	96.914	3018.15
BC4_48hpi_I_bio1	2019	11.9099	6.2466	1.98576	11.1093	8.47117	13.65		61.5654	0.846914	41.3268	23.8793	29.3898	68.8101	236.748		7.0868	0.232791	1919.63	6.26657	7317.67	12.1939	250.49	30.4929	53.3624	81.161	38.583	37.5052	2.13443	25.3123	1394.49	57.7417	137.486	5.34605	18.4083	3.76842	3.79315	16.8663	8.26277	390.161	309.699		491.125		25.2065	1337.04	89.8855	29.479	1956.8
BC4_48hpi_I_bio2	2019	41.5178	5.53654	3.80314	16.915	43.3066	39.2515		84.0407	0.635284	46.9609		35.7861	78.7241	1403.73		5.90441	0.0505336	1247.52	6.8553	6840.28		227.824	36.0063	128.367	333.798	52.4984		2.50332	18.4908	1809.36	71.9845	202.894	4.70385	13.5066	3.47577	4.47161	6.03841		113.326	295.719	142.536	492.156	34.5084	16.6857	1500.51	93.7879	55.2348	2226.76
BC4_48hpi_I_bio3	2019	20.4508	0.860279	154.713	11.0494	13.8177	17.433	0.84583	26.9101	0.69511	25.2243		18.3771	50.2075	1027.13		10.0256	0.158637	1088.05	6.61823	6086.05	10.8736	216.398	11.0585	46.466	349.269	37.2428		2.56235	20.1293	3088.6	84.3118	203.437	4.70467	14.5205	2.3428	2.72369	5.44208		354.535	259.142		235.817	31.8121	21.7086		92.6824		2232.78
BC4_96hpi_I_bio1	2019	24.7351	2.33968	624.247	12.1893	15.2867	24.2652		34.5376	1.04761	26.74		44.5069	65.3576	1273.94	0.277136	6.81032		1381.73	7.8592	8075.19	10.2505	116.27	11.9585	55.6179	679.585	46.528		3.07379	13.6955	2605.18	92.2929	223.48	5.17566	18.493	2.85622	2.13472	8.99899		267.911	218.839		383.048		26.4394	3285.42	137.599		2676.9
BC4_96hpi_I_bio2	2019	12.8369	11.2769	249.028	15.5524	7.73733	9.09732		44.2516	2.0325	38.3757	16.0567	47.6634	62.8744	743.012		5.1103	0.625094	447.234	6.81313	7345.66	10.9235	122.017	243.667	48.9884	447.284	41.8342	53.1812	1.78653	33.0397	5921.75	75.3095	180.366	4.05701	22.2385	2.12872	1.68609	15.5225		357.226	375.676	146.952	557.656		38.5679	768.697	139.393	32.6466	2699.2
BC4_96hpi_I_bio3	2019	18.8146	10.8214	423.78	32.2028	10.586	11.8424		78.23	0.603663	39.5569		27.3521	52.3705	745.993		7.72261		1024.88	6.23643	5509.09		238.891	83.3325	114.419	108.242	39.5321		1.41008	20.3679	2324.65	101.431	246.415	7.42928	17.0847	2.7801	2.75475	5.92775		81.8636	398		363.283		16.1226	1794.26	92.4564	34.3445	2248.74
BC4_0hpi_NI_bio1+2+3	2019	18.2668	13.0949		22.1918	13.1643	17.5399		55.5296	0.866341	32.0696		34.3746	53.2825	1172.75	0.0661696	7.6131		807.546	6.56098	6689.22	9.51447	101.852	189.32	37.3737	486.617	34.1453		2.09731	15.23	1407.7	94.4129	228.755	4.06714	13.9898	1.48394	1.15417	9.1428		166.502	273.815		280.209		14.6329	800.458	81.9129	40.1464	2116.82
BC4_24hpi_NI_bio1	2019	13.299	15.0664	115.456	10.9702	7.7401	11.1507	13.3265	97.1775	0.62067	29.9232	7.53704	13.0342	52.0142	464.368	0.0534029	6.33853	0.284671	782.278	7.63516	3414.45	10.2472	135.837	39.2569	43.0116	35.8795	54.5635	32.1648	0.997408	18.4526	391.19	14.0832	29.3231	8.24755	11.3424	1.06579	5.84493	4.88514	11.3022	63.6441	237.577		424.282		5.12582	644.532	71.6855	33.5841	1860
BC4_24hpi_NI_bio2	2019	8.68159	2.48981	97.5543	8.83317		5.74877		35.2143	0.927466	23.7768		31.3149	57.2007	841.488	0.122749	7.86689		1558.68	6.46566	4509.9		158.257	12.8025	62.7647	489.794	42.9211		1.39013	14.6084	3582	68.5	163.693	3.21925	19.6101	1.18286	2.44414	7.89315		364.253	196.789		723.393		33.2769		103.59	21.893	2094.6
BC4_24hpi_NI_bio3	2019	12.3379		127.404	9.30171	7.41052	7.09491	2.41813	32.6217	0.39382	12.47		22.8861	83.7241	1231.68		6.01727		165.286	6.7265	5536.45		161.839	6.81065	110.218	342.634	48.8259		1.84606	19.349	1651.58	112.376	273.856	5.36377	16.251	0.920271	3.3789	6.93401		116.644	305.508	134.541	592.642	31.4832	19.6173	1703.61	103.247		2248.16
BC4_48hpi_NI_bio1	2019	112.097	2.41545	0.0324037	10.3952	101.75	82.1341		132.154	0.729514	100.579	2.76014	31.8826	34.5637	686.305		9.07941	0.150196	2203.17	5.98615	5970.69		290.276	13.3638	74.5689	584.964	44.9812	37.785	2.21686	20.232	3847.82	146.987	360.966	5.65913	15.926	1.13213	2.93633	7.53936	8.57684	342.668	407.107		420.261		27.3122		131.233	79.0034	2549.67
BC4_48hpi_NI_bio2	2019	6.88617		61.6659	7.62064		5.6307		12.178	0.374122	6.78672		31.7119	52.4876	683.457		6.81713	0.233845	264.011	6.08082	8168.63		50.948	7.30153	58.2029	84.7409	35.355		1.11733	19.9671	1365.67	42.7255	99.7132	2.28757	20.1604	1.297	3.14259	6.00432		93.0124	289.376	150.345	329.013		11.4308	801.047	172.901	20.5307	3078.16
BC4_48hpi_NI_bio3	2019	11.2067	7.8014		8.1589	7.46532	10.1144		48.9405	0.226303	42.5229		22.0765	36.5872	1131.83		8.78045	0.0833524	2402.51	5.52912	5795.93	8.89013	180.986	12.3734	127.576	159.506	32.668		1.43753	20.4779	393.465	30.6138	68.1292	6.46768	12.2243	0.861392	1.7603	9.98375		42.3268	206.825	117.764	497.871		6.43514	1606.21	112.782	23.3915	2299.26
BC4_96hpi_NI_bio1	2019	11.3973	4.28611	122.748	9.71177	8.94011	10.7849		50.2992	0.869215	30.7836		68.391	90.8487	1688.32		9.85837	0.33049	1437.4	7.02224	10888.2	9.68829	156.927	21.1728	108.821	284.052	42.7519		1.54224	19.1411	1399.55	88.4527	213.601	3.71404	23.6117	1.27211	4.03196	13.6617		105.829	419.031		572.879		16.9036	1440.49	137.882	24.5098	2891.5
BC4_96hpi_NI_bio2	2019			124.855	7.95943	5.33225	5.79439		10.9475	0.177921	3.93663		27.6477	60.0333	735.621		6.64689	0.038493	348.423	6.19881	6586.85		81.4782	7.63234	82.4382	156.19	41.4126		1.38067	17.9576	1374.17	55.5222	156.113	3.20598	15.8114	1.35378	1.84865	8.11995		118.988	310.031	134.623	473.999	32.2779	17.4261	1087.55	110.43	15.4224	2422.63
BC4_96hpi_NI_bio3	2019	10.2351	1.30542	139.445	8.37542	6.97234	7.68314	0.276308	33.1514	0.628605	24.1808		25.1595	42.2734	574.675		6.89693	0.242432	618.053	6.16658	5303.19	10.8552	170.603	8.67362	81.3762	184.366	43.5797		2.58449	17.357	930.311	67.7591	161.818	4.46213	17.4515	0.741121	3.15099	7.48123		102.951	261.565	119.839	329.048	32.2677	13.6133	938.922	88.5041		2164.49
Kish_0hpi_I_bio1+2+3	2019	11.9381	27.7545	267.259	8.39589	7.87672	8.0653		55.4506	1.61412	27.6629	35.9619	22.4966	42.8889	1076.86	0.0438612	6.69038	0.415368	2900.01	8.47398	2984.45	10.3902	240.04	16.8799	80.0593	495.087	48.6	47.3513	1.44245	48.9596	4782.68	113.893	277.24	7.74403	18.0426	4.00601	1.86129	6.53873	11.8092	880.806	246.508	136.318	656.363		13.0311	2442.62	120.029	28.8862	2404.82
Kish_24hpi_I_bio1	2019	22.546	3.30392	152.529	11.8203	11.0697	10.0488		99.2663	1.05267	40.4164		49.4148	76.2208	1296.54		7.89296	0.0569008	1168.46	8.24851	7415.33		209.784	8.10541	62.3339	366.275	47.9597		1.66003	22.0392	5766.2	126.556	308.779	4.91426	22.8034	1.64251	2.08708	11.7289		171.932	449.5		349.57	34.7964	24.0143	1985.3	121.259	19.5772	2554.55
Kish_24hpi_I_bio2	2019	9.49807	3.00686	99.1988	14.1229	5.31329	6.37635		25.8666	1.23843	12.3505		46.8744	85.2164	1529.88		6.5252	0.167673	431.817	10.5604	5897.68		96.6166	32.1825	43.9939	307.539	52.7947	34.204	2.56206	20.8048	4617.68	127.947	312.85	6.24348	18.9015	2.32758	1.23259			450.66	308.539	149.328	532.273		11.68		131.16	50.1805	2656.6
Kish_24hpi_I_bio3	2019	12.0781	10.9725	69.2411	16.9864	7.25649	9.33088		43.2738	1.15334	30.8053		52.5346	70.6509	1978.35		4.94046	0.600811	1161.96	8.13254	10381.4	11.9653	147.172	105.79	51.3726	250.421	41.9041		1.45971	25.5494	7206.14	120.083	292.742	7.96139	22.8225	2.03887	2.42466	7.20134	11.7874	314.664	743.021		420.683	36.1159	7.34233		193.448	51.0279	3384.94
Kish_48hpi_I_bio1	2019	14.7598	3.37432		19.4509	7.60172	9.65385		38.2066	0.64374	16.0788		33.8048	53.3688	996.586	0.00409071	4.94191		531.064	8.09434	5433.28		80.7883	43.5577	35.1964	379.171	44.9842	34.3903	1.51172	23.7004	12200	144.583	354.273	5.03655	17.108	3.53839	2.63231			1046.94	378.481		337.79		37.4646	898.692	120.373	45.4806	2468.83
Kish_48hpi_I_bio2	2019	21.4648	3.92545	130.533	22.8513	14.6696	15.3492	2.4704	27.0379	0.944357	18.2363		38.495	67.4721	1359.18	0.00945981	6.96902		1459.68	8.25424	7047.17	9.7826	64.1313	45.03	41.5278	199.428	42.0459			22.4349	9911.9	154.867	380.376	4.646	21.6776	2.0891	1.11707	6.08755	6.75543	598.174	390.303		534.449	31.1681	14.3279	1228.06	170.544	34.6728	2780.03
Kish_48hpi_I_bio3	2019	12.6731	43.2932		19.5163	8.30938	9.59393		51.2271	1.73472	29.9476	7.25717	28.5082	42.3166	1396.02		5.43218		2136.98	8.73288	6157.79		158.115	105.752	58.1564	255.247	50.5143	38.9675	1.39342	25.9448	8016.4	187.976	462.276	5.9444	21.7585	1.31738	0.942669	3.60898		321.13	458.252	181.267	624.961		9.35785	1326.89	151.344	63.6747	2610.09
Kish_96hpi_I_bio1	2019	13.7119	0.0512561	41.1533	16.1396		8.44862		24.7679	1.06689	19.2574		32.2686	79.5199	2029.52		7.58596		480.856	8.05274	7280.21		84.8494	8.34567	45.301	262.144	45.8888		1.6119	21.8663	7563.69	115.665	282.268	4.07563	18.1402	1.48753	1.24377			474.252	375.321		519.507	32.2205	11.3635	1244.74	173.962	29.0667	2806.94
Kish_96hpi_I_bio2	2019	16.8126	18.1372	214.571	12.5923	12.2605	14.8467		80.221	0.997063	21.3787		25.4378	85.0892	848.31	0.0413291	5.15785	0.386752	330.789	14.8752	6213.22		64.2842	129.546	54.7162	352.787	54.2831	41.5968	2.58482	33.7498	7583.8	142.751	385.315	6.75325	13.846	1.58158	2.61533	9.44718		385.251	456.576		683.405		7.73601	1289.83	142.694	60.1361	2807.31
Kish_96hpi_I_bio3	2019	12.1344	5.58098	201.895	17.1048	6.32058	8.45586		67.4251	1.5352	27.6621		31.879	113.618	1193.26	0.0188493	4.2699	0.248148	422.171	10.3236	6869.64	9.69643	144.869	34.3243	52.4415	226.092	44.5143		1.09356	21.708	5182.27	143.945	353.759	6.92591	20.2675	2.21017	1.47914	4.32229	7.16235	378.972	496.656		778.521	30.8074	8.5823		158.739	26.9619	2806.58
Kish_0hpi_NI_bio1+2+3	2019	14.3627	20.0998	141.785	25.4207	8.20861	7.39569		95.1174	0.609806	33.5266		31.3248	105.299	2240.71		5.19832		557.722	11.2483	7124.62	9.34818	130.118	177.933	48.8767	323.102	37.1647		1.4957	15.1865	8030.92	171.026	420.617	5.32757	13.9245	1.58118	1.17161	4.29049		474.326	531.577		467.112	29.7184	10.6357	1093.19	129.558	38.7537	2666.4
Kish_24hpi_NI_bio1	2019	40.1469	3.79163	397.707	10.1021	20.8765	32.9941		23.5728	0.536084	28.2597	15.6644	16.1478	62.5243	722.761		9.3649	0.117575	592.739	8.08449	5635.82		106.987	9.50865	51.8591	176.053	43.8679	30.931		19.374	2488.2	88.8173	215.426	6.74744	12.2419	0.932923	1.39005		5.72224	167.005	285.099	121.283	457.037	29.7381	4.14115		119.269		2324.7
Kish_24hpi_NI_bio2	2019	16.9862	0.447262	58.8593	9.65125	7.89365	9.63531		82.8589	1.16963	21.6336		37.7026	81.5347	1986.77	0.00391159	5.40628	0.147758	793.456	12.1326	6426.9		207.427	11.6933	62.968	547.415	92.9526	37.0869	2.61502	16.9845	5584.33	163.003	426.128	9.17675	21.3342	1.23991	2.42592	6.83631		439.96	332.938	150.934	832.328	35.7169	18.6174	2825.31	187.413	57.3258	3106.4
Kish_24hpi_NI_bio3	2019	15.8504	50.1076	63.5649	16.3969	14.2638	14.5338		158.564	1.82721	20.0736	5.02254	20.573	66.931	1428.15	10.9799	5.35285	0.38091	635.545	12.5204	3463.33	9.95224	155.217	64.1178	61.0767	338.832	76.251	35.6299	1.81486	34.48	5836.32	146.362	358.85	5.66322	14.4546	2.97167	5.22696	4.4819	10.6927	379.8	186.026	128.879	1155.2		8.67361	17158.6	125.083	61.0139	2476.66
Kish_48hpi_NI_bio1	2019	15.0917	23.2439	90.7702	9.03993	7.8807	6.8522	19.4784	104.119	0.875483	17.2675	3.22291	33.5542	99.1596	1157.99		5.34929		839.296	10.2012	4611.61		252.934	26.158	45.0932	263.194	77.5782		1.31883	21.3511	7100.41	167.632	412.521	6.38626	18.9645	1.14767	2.04668			616.867	324.053	164.264	933.846		18.9307	2132.32	161.096	36.2006	2815.12
Kish_48hpi_NI_bio2	2019	12.0239	16.0122		11.3492	8.33219	11.8581		30.1305	1.24372	22.2407		16.1777	23.891	1180.34		5.13151	0.446738	1880.26	6.26349	2651.57		125.163	47.1878	70.0463	72.3522	39.7488	36.9739	1.00618	21.5595	2515.38	74.5723	178.627	3.34361	14.1982	1.05597	1.01608	7.6922		81.0287	182.557	141.602	253.526		1.99971	613.113	121.36	61.3377	2625.23
Kish_48hpi_NI_bio3	2019	22.385	4.41106	47.2408	15.8379	8.63214	9.659		42.8602	0.716313	31.7892		18.0074	64.5178	913.944		5.37917		1812.81	8.13713	5999.56	9.37396	284.38	6.98011	103.648	224.055	45.0728		0.876549	20.7488	2380.34	40.888	95.2469	6.26471	9.84327	1.50475	1.17155			374.546	616.717		169.644		7.08817	2258.17	112.505	38.3826	2435.11
Kish_96hpi_NI_bio1	2019	12.1933	7.69304	33.1439	13.4175	5.84192	6.42509	4.89968	36.1732	1.24554	12.9541		33.6615	121.305	877.893		7.4228	0.168749	918.325	15.7316	7144.19		200.798	18.3602	42.2871	159.638	75.2176		0.965209	23.7268	4939.6	128.211	313.293	9.07585	18.5625	1.23143	1.34402	5.51865		368.156	497.841		978.114		28.6438	1935.1	156.901		3011.49
Kish_96hpi_NI_bio2	2019	11.6625	78.0046	134.92	8.97202	10.8798	12.5984		76.9119	0.531659	56.5529	27.4984	39.358	72.6558	1703.17	0.209871	8.66263	0.14946	1797.87	8.46854	5953.47		222.35	22.905	85.9848	135.843	54.6529	35.2779	0.981024	29.0654	3515.35	92.3016	223.419	5.79418	16.8068	1.24112	3.21746	12.8297	10.3036	107.2	676.912		822.784		16.785	924.547	102.087	41.7524	2653.74
Kish_96hpi_NI_bio3	2019	10.4104	4.16579	58.671	11.3297	5.58211	8.01732		47.1731	1.60998	16.9093		47.0267	66.0553	1258.84	0.146039	6.06162	0.0505972	947.567	8.00419	7656.17	10.8853	157.612	19.8133	62.0679	325.383	60.9772		1.31967	22.8694	7690.97	168.058	412.328	3.72879	20.7939	1.69265	2.62109	8.96522	7.61554	482.203	500.641		411.472	35.0136	13.4833	2162.6	150.015	65.3241	2722.26
Terold_0hpi_I_bio1+3	2019	18.3501	7.75032	125.832	17.1095	9.22838	10.3085	27.2236	37.4492	0.628974	22.3577		25.9532	46.2038	1274.68		6.24184	0.280846	982.354	8.16556	6747.88		152.386	18.1111	126.744	63.8494	59.9813		0.878877	20.2189	1139.99	33.9779	77.1558	8.46062	24.2686	0.927179	3.35602	6.08876	8.07022	54.7234	361.761	151.504	520.252		8.40008	1225.04	76.6127		1991.42
Terold_24hpi_I_bio1	2019	14.5225	30.6876		11.109	12.8172	13.5811		85.0565	1.0706	31.7675	2.4268	13.8726	32.4544	1170.44	0.16172	6.58186	0.237603	1680.67	7.32717	2394.22	10.3589	156.299	58.0706	71.1121	86.0983	42.3845	39.4086	1.15624	23.5748	2120.97	64.9589	154.955	3.75014	11.9832	1.15752	1.27292	3.39498	8.66933	93.203	193.221	139.651	382.413		2.04346	1452.69	80.185	71.9565	1904.65
Terold_24hpi_I_bio2	2019	10.5568	53.2507	94.2963	10.2788	8.4247	10.1996		45.3224	0.50209	36.6339	2.00432	24.8616	93.7696	2357.72	0.115333	6.06969	0.582807	1834.83	7.27374	5095.94		161.817	32.0243	113.413	37.9863	54.8124		1.04891	18.6639	730.111	24.5379	53.523	3.14231	11.5088	1.16684	2.53803	10.1097		40.3644	252.041	141.499	606.405		7.1228	857.591	76.2262	28.041	2207.98
Terold_24hpi_I_bio3	2019	34.6837		104.171	11.1959	21.9957	26.6993		31.1437	1.08267	15.5676		14.8138	48.382	341.478		7.46938		154.893	6.54343	4581.54	10.0497	114.829	6.59783	38.97	156.902	56.2902		1.66071	19.9959	2401.59	22.4268	47.9878	10.5872	18.4777	12.7175	3.01891	12.6025		1323.43	270.265	121.787	203.342	32.8306	24.9857	1932.25	169.113	27.5623	3008.23
Terold_48hpi_I_bio1	2019	22.8666	7.03328		8.2106	19.5149	27.0071		52.4343	2.25912	23.363		24.8757	50.3337	241.385	0.340495	5.24475	0.359659	1147.94	7.4298	5058.85	11.445	140.586	10.1219	31.356	103.449	49.5332	37.9473	1.73498	32.7283	1256.94	19.4204	38.8409	12.2717	20.6733	23.9857	3.80445	9.80949		929.581	266.609		723.856		7.86677	2112.79	195.193	53.2676	2861.26
Terold_48hpi_I_bio2	2019	10.528	25.9091	67.8026	12.1979		8.10607		81.5247	1.12823	12.5688	4.66017	36.1377	131.674	588.873	0.106779	5.33287	0.557654	680.694	12.7932	7786.44		140.022	67.1206	43.8695	42.7781	49.2017	35.9217	0.903072	21.9135	4758.72	93.4267	225.982	4.58536	17.5975	1.81607	2.22791	7.52261		239.264	463.044		1323.16		14.3472	1239.34	105.891	46.4891	2751.69
Terold_48hpi_I_bio3	2019	12.9149	10.6411	7.51306	11.3398	11.8979	14.2786		20.2802	1.97636	15.251		38.2934	74.7839	277.926	0.629032	6.13454	0.289939	890.566	7.05133	6511.36		71.7071	29.7356	54.9956	135.341	50.061	36.6466	1.5863	24.9159	1634.41	32.5461	78.4126	8.64956	18.1708	6.77119	3.07832	17.1458		1261.89	284.371		851.549	34.8192	16.484	1602.12	210.414	40.9784	2941.78
Terold_96hpi_I_bio1	2019	17.5891	11.9772	169.045	8.58468	15.9429	21.8687		34.0212	0.686071	17.0173		23.4659	62.2655	608.305	0.00542069	6.54422	0.291067	620.752	5.81042	4015.04	11.1931	68.9391	18.3704	104.942	36.1719	48.9383	37.4175	1.07502	22.9964	865.84	24.4294	50.7623	9.76361	9.04737	14.0462	3.28729	7.32468		75.4851	246.901	124.95	627.313		1.75361	916.642	165.342	41.7083	3290.67
Terold_96hpi_I_bio2	2019	23.258	13.131	79.0121	11.4661	20.9625	27.1703		27.5858	1.06776	21.5698		15.5661	52.1633	98.4746		6.01735	0.299332	1194.7	6.1374	3178.34		92.2795	55.0175	31.4874	22.8097	42.8607		1.20611	18.653	646.482	13.6255	40.0723	9.70678	14.9946	21.4892	2.79857	9.55555		435.027	184.721	112.869	383.065		5.25264	824.856	154.134	44.9874	2903.76
Terold_96hpi_I_bio3	2019	25.8161	14.7962	55.3517	19.5389	27.5225	35.5491		37.1791	0.802262	31.9524		11.7084	37.4144	135.522	0.0503231	5.42354	0.374779	408.297	5.1642	1838.82	10.7326	84.7101	77.0051	31.1695	15.9755	40.365	34.9663	0.907198	22.5977	601.093	11.7095	16.3069	11.001	15.7788	12.4252	2.84945	9.07979	6.60308	120.356	255.437	143.527	246.656		3.81558	629.726	209.039	48.8954	2997.43
Terold_0hpi_NI_bio1+2+3	2019	20.4701	4.41359	129.43	18.4568	15.0285	22.8539		34.8921	0.658198	22.2443		23.1338	64.7037	300.155		5.66618	0.237055	163.586	5.92623	3732.1		72.5005	47.5166		74.1371	33.2526	33.8369	1.20293	19.9185	909.276	27.5649	62.9516	12.4083	12.758	16.3932	3.88947	6.64024		236.75	287.408	122.229	354.017		3.76956	378.655	206.913	42.2151	2897.44
Terold_24hpi_NI_bio1	2019	10.8399	37.1877	144.196	9.75667	7.29854	12.5688		46.462	0.933831	32.661	2.12392	17.8789	70.3096	244.123	0.16549	6.61363	0.646726	1865.36	5.57313	3145.76		135.295	32.8137	73.355	28.4097	43.2267		1.16426	17.2197	459.313	9.11728	15.3241	9.28815	9.73286	12.8787	2.34724	8.96292		50.2263	362.396	172.038	541.774		2.24259	1308.42	147.836	38.6901	2470.91
Terold_24hpi_NI_bio2	2019	18.1757	2.84724	274.49	7.794	13.3974	19.0287	94.187	62.711	1.64843	30.5898		22.6736	72.9242	671.204	0.0579089	6.04297	0.299785	679.056	6.25477	7157.56		128.496	7.3216	79.0727	116.119	41.6589		1.34973	23.1283	1063.76	74.5084	179.21	11.3535	17.3674	14.3503	3.74914	20.7521		325.549	516.741	198.187	669.834		7.8301	1597.68	181.479		3400.25
Terold_24hpi_NI_bio3	2019	53.5304	1.46872	165.312	13.4915	34.9027	43.9415	40.2696	59.6258	1.77465	26.6283		15.8531	62.801	304.234		5.4489	0.582321	226.468	5.84255	1926.04	10.8037	105.497	8.8039	55.6676	65.7683	42.1255	38.1288	1.17321	20.887	947.499		18.3436	13.7303	13.2188	11.7058	6.72806	7.72169		79.9912	216.922	158.969	50.5404		3.21653	1188.03	187.154	47.1359	3213.78
Terold_48hpi_NI_bio1	2019	83.8487	37.3853	106.226	8.45223		82.7387		87.0262	1.25123	65.1551		20.7031	37.3508	185.168	0.0549546	5.29968	0.939225	4117.9	5.20653	4021.75	9.26098	308.218	20.5848	81.7521	63.0168	35.7158		0.96943	14.8772	569.265	18.4936	39.3239	9.58501	12.7592	6.01247	2.59696	13.3358		312.446	416.081	172.456	506.204		13.2683		114.52	112.654	2488.39
Terold_48hpi_NI_bio2	2019	13.5812	14.1423	141.006	9.2997	10.7428	19.8943	0.575006	15.8253	1.24426	16.4049		20.6462	75.3672	169.537	0.0446444	3.83985	0.308742	1066.89	6.87602	5590.03	10.6243	70.0585	37.2038	36.8593	51.8572	48.5165		1.32698	18.9836	782.625	17.1697	33.9262	9.15886	13.6197	11.977	2.86038	11.0569		572.289	204.295	113.077	716.453		5.7946	1242.04	174.723	32.4305	3296.1
Terold_48hpi_NI_bio3	2019	39.3994	13.4286	183.161	9.45045	33.24	47.8168		46.1005	0.694277	37.6017		12.0044	35.7037	135.123	0.037385	11.8619	0.53654	2490.9	5.6376	3084.93		143.445	15.1048	51.6029	27.9729	43.0025		1.15895	30.6733	468.737	8.6979	13.9099	11.744	12.8908	12.8515	3.79126	9.9711		78.8458	309.456	141.161	500.06		4.34604	2568.38	166.474	25.4243	2617.65
Terold_96hpi_NI_bio1	2019	24.8521	50.7658	88.6044	15.1739	24.992	35.8725		50.1994	1.28661	25.4713	3.10611	31.6056	61.7156	298.067	0.0990531	5.73449	0.512076	751.417	6.58675	5945.84	11.1862	173.588	127.823	71.8665	98.2918	37.7736	56.7228	1.30756	38.9718	696.002	27.9947	62.3455	9.13298	13.3989	8.54547	3.01132	14.7945	48.7366	615.146	379.249	138.801	573.418	43.0127	13.1629		157.123	87.4331	3242.66
Terold_96hpi_NI_bio2	2019	17.514		121.336	12.971	12.2538	21.8437		34.6813	1.21817	17.9806		15.6961	73.4861	415.431		3.96803		148.106	6.87685	7043.44	11.5592	198.236	6.74499	48.8166	156.865	49.5169	35.6519	1.56192	24.9977	1205.63	17.0056	30.2277	12.4497	20.1003	10.4359	3.67594	13.187		973.126	298.077	124.293	59.3826		14.6824		194.645	23.022	3168.13
Terold_96hpi_NI_bio3	2019	48.9016	7.15724	315.787	19.2068	33.1298	37.4759	26.5282	32.8949	1.11262	32.2703		11.2945	45.0243	184.792		5.31277	0.529302	544.804		2673.04	10.9317	159.238	32.0263	65.8499	30.9393	36.6917		0.872663	20.7042	718.04	24.0137	49.2563	8.9831	9.65365	6.26271	3.98493	9.52578		85.0933	258.361	152.077	417.168	32.8136	3.50973		147.373		3051.91
Bianca_0hpi_I_bio1+2+3	2019	10.8708	18.766	71.4017	10.7789	6.12767	8.0303	63.4345	37.0546	1.32195	74.3563		27.5761	75.7708	302.325	0.00913426	9.37692	0.568487	2585.95	9.78047	8480.08		280.431	44.401	24.8969	20.1127	64.9626		0.985222	14.0374	600.436	24.7292	54.4899	10.905	23.3961	1.71727	1.60413	11.2146	17.0722	120.165	616.149		308.823		5.7165		107.48	29.5372	2501.71
Bianca_8hpi_I_bio1	2019	27.1851	6.60119	241.485	19.299	16.6469	24.9433		29.5314	0.791138	23.2951		10.199	57.8771	335.249		5.44141	0.52724	455.183	5.65714	3469.92	11.2013	119.128	37.6229	63.3287	28.165	41.2484		1.04065	19.0754	543.822	15.3997	31.7647	12.3345	15.4732	13.0906	3.65145	14.9661		60.2374	319.975	177.743	238.249		4.0914	1607.2	186.981		3042.5
Bianca_8hpi_I_bio2	2019	17.3723	0.0220885	164.231	11.7089	9.12324	11.3048		29.9592	0.649935	23.7109		25.8918	52.1221	902.704		6.66459		133.1	9.0346	8629.03	11.2354	115.869	6.33784	41.9146	106.799	46.0641		1.02397	21.8264	3020.7	20.2579	32.5731	5.41587	16.5209	2.69634	2.49642	11.826	6.23646	231.587	402.398		12.2309	32.3905	17.2654		129.755		2533.61
Bianca_8hpi_I_bio3	2019	11.1653	18.6053	0.275178	9.54781	10.9021	10.3258		100.381	0.876134	67.5738	55.1819	38.1058	50.0318	804.003		2.9416		1406.49	8.63029	8394.24	8.81108	139.266	25.3479	46.6325	47.8638	45.9376	42.7832	0.815359	17.9724	4257.4	92.887	225.945	5.90141	15.4261	1.55748	1.83466	13.1883	142.851	171.548	450.039		314.168	36.4188	14.54	643.575	146.984	71.4001	2354.83
Bianca_24hpi_I_bio1	2019			425.812	18.4283	41.7386			18.19	1.03156	18.5315		5.39135	43.7817	2065.12		9.01765			9.69792	7346.54		219.946	6.84748	83.7609	121.928	46.4708		1.16821	26.3021	7301.06	89.8625	217.187	11.1768	16.0038	2.01429	3.23384	11.4966		224.751	349.418		52.176	34.4119	21.7527		209.537	18.1356	3521.66
Bianca_24hpi_I_bio2	2019	26.5617	4.53632		11.4256	19.5888	23.5135		61.2305	0.774743	62.7808		27.7084	49.1544	776.731		4.84589	0.26575	1415.7	8.74914	6707.24	12.3042	171.369	32.5577	45.1904	29.9947	52.2075	36.8256	0.744971	24.9096	1445.16	54.9199	129.489	8.61407	20.3456	2.1283	2.04607	8.88785	12.0142	110.555	657.585		250.14	34.3623	6.30449		136.845	34.6998	2793.25
Bianca_24hpi_I_bio3	2019	13.7783	8.32013	48.079	13.5423	9.49951	12.7958		50.8813	0.4521	50.5958		9.185	36.8055	454.308		7.82346		769.172	5.70043	2619.82	10.2445	114.379	28.7317	51.043	25.628	51.4857		0.60585	15.0134	467.913	18.3513	39.9649	8.92542	15.0537	1.08871	3.39641			46.9632	245.949	109.14	295.905		4.14644		110.343	22.9465	2196.03
Bianca_48hpi_I_bio1	2019	7.78907	16.5867	208.25	11.7538	6.46388	7.8269		100.757	2.1327	45.9541	140.367	24.5894	57.2081	510.315	0.047391	7.88069	0.602115	492.887	7.01982	5425.72	15.4439	112.553	75.3612	32.5966	16.6961	62.9475	90.5887	0.766286	34.2591	4857.31	33.0817	75.0277	8.80567	19.3723	2.4907	1.97831	9.58018	17.0666	95.6305	395.833	202.69	402.31		8.18342	1512.04	127.147	57.9037	2469.49
Bianca_48hpi_I_bio2	2019	15.4214	7.57396		22.6608	7.13478	8.95993		118.292	0.959735	81.3842		40.5663	55.1961	2039.8		9.95881	0.053268	1143.56	10.0133	9775.52	11.5421	181.274	93.8641	39.748	88.5154	92.8592	38.9696	1.06881	22.8926	8434.42	24.7248	57.5652	10.3736	22.7932	4.21246	1.75771	5.85173	8.96876	153.223	484.7		28.8212	34.5886	8.41378		189.978	63.823	3324.33
Bianca_48hpi_I_bio3	2019	7.49791	1.95189	43.4688	13.3897		6.79007		43.8518	1.23809	31.7462		55.9256	78.9381	2379.8	0.0554224	6.70596		650.932	7.54549	10569.9	10.2693	144.946	38.5113	39.9307	50.5064	63.0133	34.8486	0.682063	21.4631	5211.69	51.8667	137.434	6.69444	22.5157	1.39247	1.42082	10.5584	12.058	103.467	495.282		212.161		11.0036		177.028	49.4667	2848.45
Bianca_96hpi_I_bio1	2019	16.7781	1.92799	55.4764	16.3518	7.63713	9.17964		62.0187	0.98264	34.5018		41.0719	71.564	2026.75		10.2196	0.284899	607.434	10.7786	10394.2	12.6803	134.917	14.7547	35.404	75.0208	76.8692			25.1374	3295.12	15.8871	31.7542	6.61136	22.2461	2.84088	2.57316	11.0814		249.462	318.08		12.8724	35.3476	14.1805		150.202	43.7527	2840.59
Bianca_96hpi_I_bio2	2019				14.8104	10.0836	7.00952		32.4264	0.524143	20.959		8.51114	80.8605	1494.41		4.36684		21.9505	7.7429	13298.3		176.641	6.46684	57.7896	52.9784	70.5851		0.964398	19.3206	3146.51	26.9764	60.2836	8.5568	19.3074	1.90407	2.26225	12.4067	6.45634	285.766	366.982		266.057	32.6408	26.4451	1707.65	181.819		2922.53
Bianca_96hpi_I_bio3	2019	9.73052	14.9333	362.364	11.0225	7.26502	9.29162		97.3974	1.0228	97.1804		31.5158	62.6987	1432.28	0.199883	7.90956	0.0603332	2365.86	8.0419	8085.78		234.805	27.8419	63.4862	43.9675	54.9702		0.766377	20.4183	4773.9	88.6913	215.001	5.43327	17.1452	2.37737	2.16728	8.95111	8.10018	92.3402	462.169		388.169		7.57619		120.467	31.9781	2644.72
Bianca_0hpi_NI_bio1+2+3	2019	58.7492	37.2174	49.3526	8.34169	71.6497	61.7335		69.3103	0.773615	52.0663	2.32476	13.3066	28.4025	82.9414	0.0406411	11.362	0.931592	1889.39	4.39726	1119.05	9.37672	150.802	36.8881	31.7704	9.60601	32.2132	41.346	0.774865	47.8467	812.969	10.8124	20.3345	8.00186	14.363	7.40414	2.42639	8.29052	8.27718	65.8842	260.151	156.537	355.511	32.6928	2.62904		144.834	88.1146	2935.52
Bianca_8hpi_NI_bio1	2019	7.62837	13.6967	46.0463	9.79364	6.68848	6.23386		66.4593	0.907991	40.9771	11.5583	19.353	74.1161	431.683	0.162524		0.155217	1218.77	7.15097	5349.42	13.3779	129.001	41.6431	51.3894	24.9685	57.6873	34.117	0.792917	20.5794	1192.06	37.6935	87.365	9.51797	15.9424	2.55585	2.51759	6.23266	13.1061	97.9095	407.77		429.993		6.44698	946.892	143.07	31.2397	2493.77
Bianca_8hpi_NI_bio2	2019			529.15	15.0195		6.86495	37.8454	13.3224	0.550608	9.07988		11.2173	43.0037	564.127		10.6985	0.059333	41.462	6.15091	2912.79		86.8164	7.10964	120.689	80.8093	40.4285			21.4797	723.415	10.3257		9.57924	12.9805	1.31547	2.70503	5.53251		55.8257	286.087	131.379		34.2455	6.68331		125.835	15.0398	2676.64
Bianca_8hpi_NI_bio3	2019	17.7313	1.51725	15.6251	14.4452	11.7821	14.5159		35.0665	1.95289	23.2718		16.0189	75.2347	1174.83		7.73025	0.161426	894.267	6.83294	4241.81	9.90097	123.66	23.2419	37.8515	84.0662	36.4242	31.4037	0.870038	17.0487	449.733	10.4852	19.4238	8.13362	15.2066	1.3738	1.12488	5.04144		60.6762	387.046		12.5568		1.62885		106.599	21.8891	2179.21
Bianca_24hpi_NI_bio1	2019	15.6885	3.70559		16.1528		12.2288	22.8204	33.0686	1.67351	24.8461		12.6875	55.7609	1308.94	0.0867409	5.89793	0.316102	902.848	6.63457	4503.33	10.8737	143.213	43.4611	36.0167	69.2386	52.9232		1.06554	17.1836	485.39	33.9592	82.531	8.62479	15.1923	1.84081	1.27259	5.534		65.2204	418.104		174.019		2.05207	748.953	120.596	20.6977	2446.53
Bianca_24hpi_NI_bio2	2019	16.3956	2.70162		11.6376	8.18612	10.3886		71.9023	0.549805	44.8848		10.2606	48.7013	691.951		13.2097		415.705	7.66464	3087.75	10.3183	154.545	6.741	38.2671	57.098	39.0101		0.812029	19.1715	1789.53	11.1128	20.9095	6.10786	13.7952	0.939488	3.21247	6.48843		114.279	224.136		9.81716	30.2565	8.52812		80.0858	22.8925	1487.74
Bianca_24hpi_NI_bio3	2019	8.85263	0.905732	224.595	8.72864		5.88776	3.55406	31.9477	1.03047	11.3636		20.688	51.9387	392.278		6.37365	0.135905	407.177	6.19081	8009.82	11.3094	144.34	11.5429	34.0635	32.4514	58.4488		0.657437	16.1541	1074.68	15.87	32.2456	5.28922	16.8119	1.09303	5.97594	4.38964		43.4784	493.567	176.022	299.399		3.47818	1396.46	95.7903	18.1793	2192.41
Bianca_48hpi_NI_bio1	2019	25.2519	4.85514	48.8679	12.6267	14.0702	17.0709		28.0858	0.408245	27.3232		14.9841	51.6646	950.766		12.1585	0.406013	1355.69	6.24734	2781.45		154.912	17.3337	46.2491	16.4889	47.1875	36.7343	0.75584	25.7875	4468.53	14.481	28.1628	2.80402	13.899	1.30962	3.03401	5.44008		38.6169	216.859	152.343	128.967		4.00292	1321.76	133.522	99.3934	2772.03
Bianca_48hpi_NI_bio2	2019	13.0155	43.135	226.426	9.36118	10.3955	15.0439	163.285	59.037	1.62378	26.1416	2.76558	28.3751	86.3094	414.987	0.0908605	8.83696	0.361576	845.325	13.1865	6336.04	11.3671	166.897	28.9348	36.571	231.055	53.0232		1.75866	30.8857	1343.35	59.592	142.534	9.85082	17.9784	10.7695	2.94977	13.7354		1843.16	263.732		1146.58		46.6874		124.952	30.556	2919.58
Bianca_48hpi_NI_bio3	2019	15.03	17.5731	105.978	13.0212	13.4607	17.469		39.6651	0.899096	25.52		21.0536	48.8136	374.881	0.0254611	7.11789	0.398539	715.303	5.00577	3557.34	9.5826	114.668	92.054	77.0687	30.2754	36.6627		0.887118	18.2807	469.281	13.2171	28.7541	9.14566	13.1527	8.17125	2.4458	9.83215		99.3826	371.456	142.513	607.822		3.30115		179.373	40.8181	3215.53
Bianca_96hpi_NI_bio1	2019	13.2206	18.0873	79.4539	11.6366	6.87751	9.388		59.3643	1.02519	43.9947		10.6691	45.3392	396.155		9.37584	0.157035	1217.07		1625.6		179.851	35.0767	65.6719	26.3633	41.138		0.690558	14.9579	513.78		19.2687	5.61933	11.652	1.28379	3.89188	4.59057		41.4967	171.221	108.587	418.815		4.99064	2105.54	55.002	24.6123	1679.29
Bianca_96hpi_NI_bio2	2019	10.1718	5.877		9.53022		9.31317	0.407332	86.5306	1.47912	28.5063		30.0566	83.1754	1252.53		6.11766	0.29476	855.382	9.22644	7302.19		207.929	11.5916	59.1338	60.0324	42.4903		0.991229	22.0853	2458.83	55.7968	131.97	9.47485	17.7029	0.937499	4.49517	21.6735	6.94668	102.199	430.378		417.015	35.4012	6.63766		97.2657	47.5536	2240.92
Bianca_96hpi_NI_bio3	2019	26.1046	7.81535	141.443	17.0814	12.08	18.0306	2.82062	38.0191	0.413243	39.7983		22.9455	38.2571	1261.81		6.14801	0.153444	1639.89	8.71535	6383.8		126.51	58.0867	55.4489	116.278	46.8211		0.86078	21.0385	4311.5	55.5344	133.505	4.48065	14.3278	0.742952	1.93877		7.0249	83.4783	416.514		177.032	32.9939	4.09461	340.166	96.1538	49.6346	2207
F26P92_0hpi_I_bio1+2+3	2019	16.0968	11.4399	61.3675	8.35401	9.12426	11.9113		36.3004	1.98653	57.937	31.0702	32.7692	46.1471	1204.08	0.0841285	7.74981	0.274902	2615.98	7.72328	8908.11		230.874	10.9432	62.4299	223.894	37.1216	39.2719	0.862547	41.5159	4623.25	61.2754	145.633	9.12009	18.92	1.96114	3.15906	5.8729	10.0806	131.561	440.41		136.371		24.728	487.976	205.523	39.53	2942.53
F26P92_8hpi_I_bio1	2019	19.0597	10.7366	220.604	22.2052	8.95192	12.1906		55.5761	0.224394	25.0971		8.48345	68.7873	1031.99		7.31187	0.0795598	843.134	6.92234	3848.56		107.313	37.7417	136.656	102.663	47.2324	34.3961	0.886666	16.7288	561.17	20.0927	42.8749	11.8789	11.5278	1.22321	3.56966			70.3414	180.945		242.993		1.96586		65.9409	14.0809	1701.34
F26P92_8hpi_I_bio2	2019	16.6468	5.46296	81.3955	7.73678	15.0185	16.7313		49.538	0.860032	33.1223		29.9772	77.7721	1192.39		7.34979	0.183016	2112.46	6.1803	6257.09	10.5496	156.541	8.56034	58.3158	62.2211	40.556		0.730789	28.8756	4317.47	76.5598	184.535	13.9437	11.7741	3.48625	2.83513	3.09059		60.7363	288.198	122.555	303.04	32.9749	4.32495		257.563	34.3951	3251.16
F26P92_8hpi_I_bio3	2019	23.4633	2.84474	100.064	10.9454	10.6929	16.8877		93.6417	1.32952	59.1749		41.6272	56.7167	1186		7.50535	0.0215961	1409.09	9.46258	8193.86	13.9779	174.485	8.96109	69.5795	193.991	50.8001		0.774855	23.7846	2798.54	119.902	292.013	16.4066	15.9762	1.74773	5.77183	5.0941	7.97298	182.079	343.943		457.235	34.9999	36.7732	1227.57	241.93	30.9728	3155.73
F26P92_12hpi_I_bio1	2019	16.7399	1.71566		8.57594	11.7991	15.4129		65.911	1.37975	31.8075		21.2583	48.8555	1012.69		6.34215		2079.66	7.52929	4564.94	10.6961	167.451	10.8657	64.5241	53.2139	51.2029		0.962941	18.4528	1160.48	49.9216	117.052	15.8834	11.0005	5.10569	4.47415	5.67028	8.34891	55.5686	272.695		371.441		4.07254	540.736	228.329	49.0862	2984.11
F26P92_12hpi_I_bio2	2019	19.3032	19.2784	45.8089	25.1046	17.7912	17.6205		53.3672	1.24391	72.1231	3.90073	38.8247	46.1035	1358.06	0.16475	8.26567	0.266242	2153.28	7.83119	6796.81	11.0477	133.83	119.009	75.1823	194.137	43.9523	38.8703	0.812464	30.7081	3981.91	78.9939	189.567	12.4987	13.31	1.2102	2.60747	4.07585	9.41744	106.938	331.077	126.385	236.491		12.5718	648.058	239.852	78.4617	3288.03
F26P92_12hpi_I_bio3	2019	48.7016	5.865	162.284	12.8153	56.0348	37.1904		53.9774	1.73124	68.1809	4.63084	20.2133	45.0732	1114.07		7.74253	0.168634	3946.87	8.58603	7592.53	12.7325	261.858	25.4856	46.3248	117.523	40.8525			21.0253	4337.2	94.3021	228.731	11.837	12.1839	1.39783	2.25019	8.17014	9.77591	120.461	495.871		243.141	32.8254	13.5078	927.806	216.393	77.8271	2988.99
F26P92_24hpi_I_bio1	2019	27.9057	8.83085		20.1235	22.2207	23.6042		54.601	0.822748	58.1078		17.8896	27.7818	426.682		5.71605		1112.34	7.243	4195.01	11.9166	140.004	20.6067	56.6884	26.3981	41.3533	35.0118	0.834509	18.1231	1044.42	52.9914	125.353	8.95094	9.90737	2.43634	3.46432	3.72916		45.2105	406.721		239.782		4.21559	580.885	184.408	46.4944	2970.33
F26P92_24hpi_I_bio2	2019	57.6885	19.7572	113.995	19.2144	65.2542	46.5953		85.4889	1.25109	82.3355	11.0266	14.678	40.5949	914.898		7.47104		3502.71	9.05455	4912.23	11.226	210.223	61.8128	40.0829	232.982	48.8703		0.745003	20.0032	4850.14	111.73	272.957	14.5925	10.8377	2.11375	2.68446	7.9869	27.064	119.85	264.592		256.325		15.7194	873.463	155.614	103.63	2884.38
F26P92_24hpi_I_bio3	2019	14.0393	3.68483	129.179	15.0879	9.44233	12.415		29.2971	1.23942	28.1877		40.1365	43.8268	610.282	0.139709	7.32858		2227.91	7.3703	8668.65	12.8367	95.2536	100.448	66.5019	80.694	48.791	35.4801	0.899209	20.5706	2827.24	79.2392	242.955	13.6715	15.9757	2.86775	3.78898	7.05624	10.0447	79.7936	369.999		344.638		10.8615		227.588	46.8616	3057.19
F26P92_48hpi_I_bio1	2019	26.0205	24.302	107.998	13.9698	21.8486	24.5913		68.3699	2.04054	82.6259	198.071	35.667	44.2598	1073.42	0.0364738	8.20826		4786.62	9.1594	7573.29	11.9212	367.979	56.8625	41.8477	302.215	52.9945	187.86	0.793529	49.7454	1998.7	103.819	251.334	15.2308	13.7584	3.44479	1.70259	8.17513	19.9293	126.616	408.877		304.263	41.2414	10.8248	500.696	202.673	65.1861	3002.31
F26P92_48hpi_I_bio2	2019	13.5688	30.2176	152.225	13.2315	8.65805	12.1509		51.4492	3.12239	50.1279	23.4248	46.8567	53.5408	1196.51	0.265631	9.35377	0.391894	1568.7	7.65774	8565.94	10.0698	165.682	92.1969	53.9529	120.52	45.6487	40.2514	0.821791	35.2789	4702.38	90.1858	261.824	9.60757	16.5499	4.04559	2.52497	9.19582	22.8568	179.975	479.441		385.837		27.8887	1286.04	201.757	85.3241	3209.53
F26P92_48hpi_I_bio3	2019	11.67	31.442	147.876	10.0978	9.94865	10.9449		84.0161	1.55103	78.2787	33.35	17.6027	48.3264	828.332	0.0907849	7.44805	0.209226	1807.67	7.1874	4325.58		198.995	37.809	65.7806	71.3252	70.775	42.6525	0.724306	41.5489	2772.83	90.9299	220.06	8.0184	10.1687	2.54823	2.2456	4.82442	13.708	66.9052	256.647		484.34		5.5631	861.858	130.826	45.8394	2527.75
F26P92_72hpi_I_bio1	2019	12.2076	11.8186		18.085	7.7691	10.9268		33.611	0.810851	34.2737		34.5067	83.1438	1034.95		12.595	0.098633		7.20493	9255.72		191.597	27.3732	117.887	32.5453	50.5397		0.787144	17.8489	495.489	29.4012	65.9594	10.7921	9.8788	2.3378	3.4553	11.3583		38.1207	486.374		267.4		4.98799		197.607	31.7076	3109
F26P92_72hpi_I_bio2	2019	6.89708	3.07953	153.203	9.45868	5.95742	5.71903		26.4847	1.06505	25.5618		26.1573	64.6993	1491.99		5.83414	0.0119274	1227.22	6.6933	7680.92	10.2143	186.867	21.753	65.6612	42.1908	48.2844		0.727608	19.1206	1767.49	55.847	132.596	4.65702	16.027	1.76276	1.75823	8.40798		66.0275	423.23	175.173	272.568		7.31739	1309.51	173.279	21.386	3003.02
F26P92_72hpi_I_bio3	2019	12.024	4.38333		27.086	11.1815	13.5796		105.642	2.11213	100.186		33.1131	75.6742	977.971		13.5404		875.643	7.57887	7222.33		360.406	6.02597	62.1332	82.7358	60.136		0.711427	13.8837	968.516	28.6232	64.8068	11.9341	12.5951	1.80999	3.40464		13.1232	70.0109	375.728		187.047	30.6824	12.7933		128.553	49.5425	2619.42
F26P92_0hpi_NI_bio1+2+3	2019	53.0491	11.5401	151.258	14.7685	39.5397	44.1679		113.263	1.12794	62.0057	10.5938	41.1608	61.9949	1510.31		6.31701		2665.24	9.55563	9554.19		276.331	31.4428	60.4166	164.517	53.6561	38.5172	0.800185	22.8729	2585.57	95.6767	231.402	12.445	13.0211	2.79469	4.43379		12.766	115.648	517.153		326.976		17.3429		152.157	64.1019	2845.58
F26P92_8hpi_NI_bio1	2019	9.29811	1.36595	121.047	10.55	7.00837	7.94185		17.3514	0.861551	16.1491		9.58665	33.6582	795.256		7.28276	0.029194	850.571	6.74495	3286.23	11.4217	113.03	16.3814	49.0544	47.5313	49.0489		0.723647	18.6811	2787.59	44.5205	133.627	6.2442	10.4053	1.11856	1.86558	2.67438		44.9491	187.678	114.487	225.179	34.9134	3.67788	1288.92	115.656		2602.56
F26P92_8hpi_NI_bio2	2019	13.1808	11.1377	105.121	10.5788	8.26092	10.8946		95.8006	1.15325	52.4869		24.3725	56.2748	1078.34		7.21672	0.106143	1800.48	8.68002	6235.17	12.0176	223.99	16.2405	53.9076	129.51	38.5241	32.3136	0.870715	18.0859	2967.8	102.871	250.401	10.6519	9.76128	0.793081	3.64927	7.47868	9.70056	101.641	256.876		333.022		11.632	1060.55	166.877	34.8662	3043.55
F26P92_8hpi_NI_bio3	2019	11.2604	4.74127	193.545	8.91799	4.92375	6.94316		76.3835	0.824424	45.5291		32.9991	77.7404	1700.19		7.58436		2242.22	9.43257	9363.52	11.4351	353.898	11.6113	92.9069	215.238	56.1997		0.775023	22.7188	3569.9	143.071	347.79	13.708	11.8984	1.05839	5.24576	6.77477	8.45996	125.408	429.219		507.778		13.876	2038.24	236.913	28.4477	3564.32
F26P92_12hpi_NI_bio1	2019	69.1534	5.39653	209.537	9.69631	38.0306	49.7052		334.492	0.527864	71.0939		15.9624	22.3674	337.538	0.0742941	11.7103	0.189725	2667.6	6.37309	4838.74	10.7836	310.869	9.67586	149.88	21.3523	41.3099		0.782763	21.4123	484.704	18.8984	39.0432	11.4995	8.49285	1.09219	2.93807	6.08043		27.9276	522.429		409.277		3.654	1449.91	156.528		2739.54
F26P92_12hpi_NI_bio2	2019	15.157	36.011	54.7151	19.6028	11.2885	13.002		89.7029	1.03624	194.887		32.0024	70.0413	1245.56		8.24586		4072.02	10.0475	6638.12		312.617	160.622	79.1785	174.939	42.4696		0.696055	17.5692	3001.27	111.543	271.765	10.2932	13.7061	1.02703	2.53108		9.71959	176.107	414.495		601.204		33.9705	1929.96	186.548	33.5549	3461.16
F26P92_12hpi_NI_bio3	2019	8.31583	2.14756	124.804	13.1548	6.40314	8.14783		24.3273	1.792	40.308		32.1525	78.6311	2043.35	0.177754	8.58466	0.155935	1624.2	8.38819	7627.75	10.8539	152.043	44.0739	63.215	68.2087	53.3958		0.892869	18.1507	2104.28	45.0467	101.482	7.49062	17.6318	1.81174	1.51448	5.07568		87.1208	308.151	158.379	186.976		11.6573	945.476	185.16	35.2112	2993.63
F26P92_24hpi_NI_bio1	2019	8.50938	4.83165	136.794	10.65	6.1278			26.0798	3.03047	38.4949		30.6287	67.6238	1449.66	0.198292	7.9108		2225.86	7.32058	5582.7		186.699	43.7321	55.6986	123.949	49.7354		0.85216	19.2441	2979.04	72.1867	176.182	4.36967	18.1027	2.65929	1.80608		9.21544	98.0159	235.997	132.184	265.689		11.0475		132.682	31.7385	2864.38
F26P92_24hpi_NI_bio2	2019	16.2587	23.7606	204.862	13.3638	9.91685	11.473	23.7062	65.2947	1.2046	45.0724		30.0894	84.9645	971.408	0.0906435	8.25529	0.0882422	1264.29	9.51778	7018	12.7717	228.993	35.3331	65.9877	213.789	60.8085		0.859328	20.8241	3211.05	121.496	296.024	8.33486	11.9915	1.26099	3.81992	6.62273		158.667	426.457		590.31		41.0734	1684.72	101.964	25.8406	2703.14
F26P92_24hpi_NI_bio3	2019	10.1694	20.7188	107.384	10.2644			6.04157	24.1803	1.00577	28.968		45.5401	67.0515	1300.73	0.0265448	4.91204	0.441738	1143.48	7.0005	8304.32	11.0477	138.907	36.2664	64.7817	63.158	49.8815		0.703589	20.5495	2998.22	52.802	170.492	3.92578	13.9813	1.60707	2.21869	5.34174	8.55537	52.8343	605.478		351.485	35.417	7.35102	2152.46	153.624	26.5328	3443.91
F26P92_48hpi_NI_bio1	2019	14.1373	11.7601	105.08	8.61426	10.18	11.9531	72.4681	34.0777	0.601583	21.7824		13.9935	39.8586	997.021	0.0965752	6.68902		954.736	5.82164	4204.39		139.54	14.3967	143.854	28.9319	43.2148		0.716552	15.8149	553.768	48.8833	107.095	3.10265	6.50438	1.31182	2.57126	3.30959		30.2826	233.537	109.937	294.012		2.26113		54.174	18.5065	1541.07
F26P92_48hpi_NI_bio2	2019	25.4227	2.29077	345.575	7.94867	15.4363	16.8712		43.7264	1.76821	56.4779		29.9841	33.1763	1391.21		7.15907	0.219048	2024.98	7.47711	7652.07		235.222	8.00192	55.4202	143.128	47.0382		0.79691	19.9708	4519.31	113.622	276.616	2.86999	15.9131	1.276	1.57407			120.334	376.05	136.148	365.05	32.49	16.8383		79.3937	49.7703	2009.81
F26P92_48hpi_NI_bio3	2019	12.5089	9.48067	121.733	7.34954	7.1443	10.6671		62.1366	0.773416	37.4231	2.30298	18.8767	38.3183	1140.74	0.0139382	9.04116	0.126962	1192.33	8.17741	4784.71	9.67465	212.863	11.395	57.0633	246.2	42.6436		0.762939	18.5126	1890.66	109.861	266.346	3.49945	10.904	1.53021	3.17899	4.51574	7.00275	133.981	238.617		353.389		13.9855	1269.86	56.9894	21.6005	1576.29
F26P92_72hpi_NI_bio1	2019	34.0995	6.19387	143.767	12.6378	26.8126	26.6923	121.218	59.8464	0.823273	63.8972	3.62982	15.921	52.4535	481.824		6.14007	0.0869135	1149.54	6.30607	6583.32	11.5304	312.56	10.476	106.394	27.3984	47.2367		0.722608	19.2089	283.055	28.2222	63.0169	4.64292	10.1158	1.11598	3.04083	3.44474		29.1014	335.789		383.8		4.18884		71.772	14.9523	1872.34
F26P92_72hpi_NI_bio2	2019	17.5068	64.1031	69.8614	20.6721	20.0276	19.8899		50.7629	0.484587	34.6711	6.59451	16.9705	44.3449	282.274	0.0700832	8.10188	0.0887428	1951.06	5.90664	4122.66	10.6387	152.748	181.208	91.3644	43.0917	35.9745	34.3819	0.642865	24.8361	344.117	20.2556	40.1666	4.21017	7.91922	1.04923	2.84976	3.39304		27.3845	352.636		263.449		2.47293		49.9438	36.4929	1379.26
F26P92_72hpi_NI_bio3	2019	13.9667	11.0354	205.168	22.699	8.04008	12.1993		23.6625	0.717899	32.6628		19.6788	42.3718	1430.93		7.85089	0.273409	935.944	6.23111	6232.95	11.076	62.8728	79.3773	90.0233	19.6777	36.54		0.763949	18.9057	417.925	22.0312	53.3803	2.84226	9.21334	1.83932	3.07666	5.97061	6.53694		271.727	134.766	229.621	32.6101	2.6862		102.883		2538.12
F13P71_0hpi_I_bio1+2+3	2019	57.6367	31.4396		10.9808	62.4651	52.8338		42.9559	2.53578	119.987	256.592	20.7693	37.7311	329.765	0.0319624	4.89603	1.08652	1255	7.13038	2655.61	11.635	285.705	47.9202	34.9288	110.116	46.2369	88.9422	2.39287	47.6034	5894.65	66.5288	158.649	5.39634	24.3561	2.16424	2.29846	6.54167	16.7423	75.7469	436.037	175.64	322.533		7.24245	1136.08	49.3749	304.503	1543.86
F13P71_8hpi_I_bio1	2019	18.8342	9.49057	198.811	26.614	7.93744	11.0916		46.0574	0.779303	49.9526		19.8855	37.3895	437.632		4.15544		914.245	6.28816	5662.76		217.778	17.8113	61.8007	21.0496	42.3891	37.0341	0.764	16.9011	359.937	18.3481	37.9827	7.17352	12.1091	1.55455	3.4991			34.6799	398.888		275.06	35.4076	4.52146		81.0342	17.9159	2116.83
F13P71_8hpi_I_bio2	2019	17.4537	0.815325	79.6094	12.7368	7.87254	9.4453	9.45797	62.2773	0.365511	27.4821		10.3324	19.4987	354.457		8.7461		253.806	5.9176	2209.52		156.099	8.07525	77.3167	70.6047	41.0506		1.09145	16.426	376.131	18.2947	38.0605	5.05235	10.6714	1.70676	2.15642	3.6636		36.7444	153.248	123.567	307.599		2.2297		36.853		1034.69
F13P71_8hpi_I_bio3	2019	15.693	7.72114	123.189	16.0144	13.1452	11.5958		52.7267	1.87189	73.9171		32.0749	40.4334	997.999	0.330089	7.18331	0.395609	1582.12	7.45111	5914.14	10.5306	203.384	75.4616	42.4729	185.308	47.8774	50.8097	1.2158	20.0057	3125.98	39.5085	90.9439	5.30635	25.3749	5.55229	1.64475		10.0156	69.0225	394.146	160.053	369.961		4.41318	1860.69	142.619	157.791	2821.48
F13P71_12hpi_I_bio1	2019	11.0842		48.6944	9.77949		7.32753		50.5832	0.830271	33.712		16.9159	42.9315	1594.69		4.57202		368.983		3631.81		102.743	7.15955		65.5284	38.6656	34.2305	1.13957	17.7857	2844.23	14.9196	30.4344	5.00698	16.7219	2.5753	1.90803			48.2176	227.936	135.343	50.5404	32.0739	2.87695		100.924	20.5323	2302.37
F13P71_12hpi_I_bio2	2019	31.6249	1.43235	191.741	11.7076	17.4372	20.952		65.5599	1.58314	42.0667		11.0388	27.093	370.589		8.05956	0.43304	639.534	5.98909	4046.05		190.988	12.2933	57.3256	42.8967	40.4881			17.0238	816.878	16.5238	35.8911	4.8769	20.239	4.63596	3.03544		7.35312	42.4372	313.323	181.201	302.82	35.1538	3.52471		74.9397		2068.59
F13P71_12hpi_I_bio3	2019	9.18041	20.2941	1227.04	8.71552	6.95896	9.9141	395.815	46.857	0.102102	42.9609		18.9745	185.811	1932.66		7.46206	9.53802	709.908	5.72161	4836.87		108.045	40.1902	92.0874	90.6092	43.6431		1.1557	43.6485	3342.21	42.7333	99.5977	1.94386	11.2578	1.10247	2.23958	3.53038		41.0625	191.133	112.637	435.387		2.12624	704.685	99.0397	22.4625	2421.54
F13P71_24hpi_I_bio1	2019	9.64211	1.02775	28.9573	9.90991	6.78827	8.74971		27.9277	1.37981	20.3495		27.1107	40.6516	1271.73	0.302848	10.1765	0.570114	1079.67	6.5423	6707.86		76.4607	20.7756	73.9467	46.2714	55.334	35.0245	1.16779	16.5658	2376.87	17.669	36.8763	2.16351	13.4046	2.168	2.46019	10.9531		46.0083	249.279	143.622	509.624	33.0753	2.59582	1841.86	135.001	43.2616	2688.99
F13P71_24hpi_I_bio2	2019	10.3468	8.68606	48.8196	11.8338	8.56048	8.24783		70.6541	1.35509	19.0452		10.9465	31.4191	169.146	0.33088	5.9098	0.385613	1819.7	6.95368	2858.34		144.349	35.7186	27.7656	14.1198	69.2412		1.17637	15.0343	556.464	3.46204	1.49476	7.89765	14.0145	2.61436	3.26212	3.35036		38.2414	143.828	128.151	495.176		2.20912		54.5935	36.3018	1561.93
F13P71_24hpi_I_bio3	2019	12.0148	10.9965		12.3643	6.35798		8.92331	45.5172	0.667698	49.4435		10.3744	16.5232	328.085		4.24911		994.609	6.01967	1406.61		97.8555	36.4971	53.571	54.143	58.9699		1.08494	17.1123	4648.37	45.0752	104.564	3.22399	18.2667	1.86963	2.92199	5.89351		106.847	211.08	128.972	400.81		4.74835	920.619	58.4061	23.0545	1710.07
F13P71_48hpi_I_bio1	2019	21.921	36.3844	73.7103	11.5685	22.2151	22.0502		79.762	1.01326	37.4576		15.9512	38.6823	871.446	0.177451	6.32813	0.277838	1063.55	6.38441	3213.3		173.199	28.327	47.6039	57.4855	52.6399	38.4063	1.36577		1445.96	19.9146	43.4011	3.55775	11.3395	3.16265	1.3833	2.87306		36.7135	225.364	123.49	291.158		1.4235	589.63	73.0841	54.9914	1952.72
F13P71_48hpi_I_bio2	2019	96.7402	12.3104	188.05	40.6111	85.0309	81.414	0.171419	92.0231	0.808841	48.9627		10.0256		555.27		5.07093		514.344	6.34968	2059.97		174.965	7.56895	82.3531	56.7021	59.841		1.04635	14.4522	837.34	16.3344	33.7108	7.01449	11.8557	2.2817	3.00139	33.0288		59.7477	262.627	130.188	159.828		5.10075	223.479	54.4904	42.4096	1658.59
F13P71_48hpi_I_bio3	2019	20.3007	3.89423	110.35	8.20569	15.2627	18.2556		61.6104	1.08579	50.453		43.551	80.2464	1078.77	0.0710415	5.59179	0.423532	1229.4	6.68678	6650	10.5882	209.091	12.2173	88.5626	400.389	45.3719	35.6277	1.47482	17.0834	5520.92	164.989	404.776	4.64267	24.1104	2.2652	5.15941	13.7239		215.584	376.295		613.906		22.7004		148.431	45.525	3222.56
F13P71_72hpi_I_bio1	2019	13.2075	3.26951	196.076	21.8621	7.64544	10.156	9.96132	29.6342	0.890149	28.8006		17.2775	32.844	623.157		8.37671		789.536	6.17224	25.1267		93.6717	37.0379	61.9937	56.332	50.9914		1.35943	19.6605	5719.93	49.4586	121.279	5.80412	14.1852	3.91354	2.42072	4.93161	8.91479	45.4054	254.375	131.361	376.42		5.15621	1339.34	76.0023	28.4344	2094.04
F13P71_72hpi_I_bio2	2019	9.56505	1.36489	61.9883	11.5673	4.89781	5.94383	8.1962	62.5904	0.846871	14.1513		13.5786	31.071	546.846		11.8148		331.566	6.40133	3418.72	9.99692	85.1677	20.1957	45.2394	35.1772	68.2825		1.07623	17.1873	3072.05	36.4663	82.2706	3.77344	18.2091	3.0778	2.67734	4.7412		47.0123	230.019	146.212	452.777	31.7042	2.46406		69.6944	27.2663	1892.93
F13P71_72hpi_I_bio3	2019	19.828	9.01766	326.496	17.6821	17.1614	12.529	13.3349	92.7754	1.38259	49.6502		12.5924	60.2526	354.081		6.29693	0.572283	1017.89	7.36233	5131.12		247.377	33.3834	41.302	17.2947	75.5017		1.0606	14.1582	1146.94	6.57981	9.11144	9.94732	21.5295	8.27181	4.16816	7.82752	7.55946	42.834	538.817		266.576	33.7704	4.06434	1478.91	62.6101	43.9098	1964.13
F13P71_96hpi_I_bio1	2019	10.1845	3.24674		13.0164		5.97164	19.029	55.6756	0.811869	35.0014		13.1577	30.9473	656.691		4.60734		348.965	5.18022	3085.24		134.638	17.1342		30.0369	58.9351		0.834572	14.7618	2748.78	30.6582	70.2768	5.73491	12.3828	0.943479	2.19048			39.9902	268.655	135.958	348.671		3.40531		90.0023	14.6619	2430.88
F13P71_96hpi_I_bio2	2019	11.1168	27.6846	110.903	9.54893	6.41847	8.26098		100.083	0.913962	55.7412		17.2666	39.4197	1566.66		8.36802	0.375405	2281.94	7.21064	4093.01		236.68	15.5281	97.19	121.633	60.9213	35.9649	1.16903	23.6734	1841.98	48.5302	113.383	6.62935	10.9481	2.57502	1.99798	2.04095		56.0072	294.849	147.846	761.626		2.76121	1443.31	129.322	32.2877	2591.38
F13P71_96hpi_I_bio3	2019	12.4319	19.0442	52.565	9.59579	6.89044	7.28488	2.57519	52.4462	0.399018	31.1338		10.8461	50.7733	578.019		4.73602	0.0161261	902.459	6.11071	3321.78		205.22	10.7393	46.4333	22.1767	54.027		0.940011	16.0304	867.377	12.6198	23.9181	4.81198	10.329	2.60114	2.12167	13.667			215.051	145.256	305.491		2.39819		107.125	20.3402	2698.37
F13P71_120hpi_I_bio1	2019	7.92842	18.6422	44.7131	8.20432	5.80775	6.86211		42.313	0.489358	32.9997		16.1723	34.8973	585.424	0.00488028	5.80218	0.000537004	1367.94	5.78712	2533.31	10.1811	164.832	16.323	51.1643	46.3679	49.39		1.11642	18.2062	1698.04	36.1828	83.7806	5.10719	11.9437	1.36405	1.73866	2.63929		44.6634	223.859	135.35	423.174		2.27445	1108.01	99.8334	24.1887	2588.5
F13P71_120hpi_I_bio2	2019	12.0907	4.84626		7.9387	8.45292	11.179		36.2472	0.68712	44.2471		14.5569	24.9501	731.036		6.73011		962.71	5.46224	2335.04	9.20086	182.249	11.8403	64.016	122.091	53.2269		1.14394	16.6429	7410.08	109.189	267.118	5.86446	14.3048	1.57696	2.38042	6.44801		149.211	241.177	102.318	457.273		11.3431	843.712	109.005	34.4187	2271.58
F13P71_120hpi_I_bio3	2019	7.69222	9.49131		9.18097	5.46195	6.10648		46.7145	0.671718	14.4255		17.5739	39.9601	904.854	0.019459	10.1878	0.20655	1379.42	6.7497	4333.54		140.501	13.514	73.4288	47.4302	66.0365		0.911843	18.1353	1756.13	27.9184	64.6873	4.58212	12.9489	2.56626	1.4759	3.87293		41.2017	254.534	149.496	555.148		2.62536	1391.38	142.994	46.4023	2778.56
F13P71_0hpi_NI_bio1+2+3	2019	18.5554	27.1474	181.276	10.2822	13.4532	12.9868	144.094	61.0298	1.13516	96.8426	8.10595	23.9481	64.5572	1495.02	0.148763	7.26726		1653.75	9.60461	6367.6	12.4674	357.282	32.2513	38.6327	702.941	89.272	37.1339	3.00017		9091.04	209.553	515.834	6.58621	24.6483	2.59061	1.50365			525.02	435.202		683.95		25.5878	986.931	208.138	48.1741	3656.13
F13P71_8hpi_NI_bio1	2019	9.80543	2.80912	76.688	10.8538	8.18477	6.85103		15.0538	1.12668	50.3821		19.9572	40.8834	1050.91		8.39688	0.192037	1189.89	6.73239	4374.63		210.786	12.1436		329.73	58.2327		1.40974	19.1089	3211.27	90.9037	219.379	5.71264	20.0474	1.38789	0.837878			99.4119	391.899	155.541	206.659	32.7328	8.61487		163.377	27.5892	2981.36
F13P71_8hpi_NI_bio2	2019	7.60643	10.1669	131.599	9.97961		8.05765	6.0266	121.51	2.39708	103.908	8.51551	14.0234	21.7813	244.409	0.0646412	5.75117	0.635521	869.674	6.58249	1683.09	12.4861	241.445	36.4746	43.6281	39.0959	41.7706	35.5486	1.29999	21.5292	2460.25	57.6851	136.952	9.24525	25.5018	1.61365	4.22337	6.13265	9.93343	63.5473	194.606	148.764	485.316		11.1994	1460.66	91.7809	56.9135	2457.78
F13P71_8hpi_NI_bio3	2019	8.89479	5.18018	220.093	13.2004	8.99627	11.1323	1.69177	80.348	1.13434	123.016		8.45051	27.7192	246.92	0.149407	7.06442	0.446704	610.907	5.61888	1571.55		247.439	42.9837	26.9529	32.9861	48.5746		0.882949	17.6644	1797.83	32.0633	72.7843	8.59533	28.7938	1.0744	2.57816		12.249	61.5436	217.922	170.381	281.999		7.6128	1218.68	110.933	78.2918	2609.07
F13P71_12hpi_NI_bio1	2019	20.0678	3.95676		22.6357	31.2501	15.6177		146.678	0.952314	113.914		19.1869		930.497		6.88077		1251.16	6.93067	2968.1		3.02408	13.3731	64.1163	100.696			0.827486	20.3682	7993.86	78.8268	189.7	4.4077	23.8961	1.65661	1.72676			92.0046	419.503	185.813	357.507	33.2009	6.78273	1768.54	137.531	47.3193	3167.32
F13P71_12hpi_NI_bio2	2019	11.133	14.5318	273.119	12.6465	8.34079	8.3092	17.7779	154.245	0.595127	65.9113		21.7227	30.9844	1464.17		6.10309	0.392539	2382.22	7.55929	3736.35	11.1214	276.959	34.8968	127.395	182.817	43.7559	37.0047	1.35179	18.4115	1873.73	77.8846	184.26	7.07091	9.35149	1.60362	2.6788			62.1526	303.42	154.4	741.264		4.7518	1895.24	116.953	20.5822	3078.28
F13P71_12hpi_NI_bio3	2019	9.12882	1.36464	328.375	10.9136		5.84842	10.3273	23.216	0.83462	28.2284		21.6481	34.6348	879.541	0.0897982	6.57386		1006.71	7.78198	3953.9		188.547	14.2799		111.22	51.4123		1.02908	21.747	9983.39	95.0509	229.849	5.88606	29.2919	2.20721	1.82298			114.774	352.762	161.288	317.539	35.3466	8.83262	1275.91	150.195	21.242	3418.32
F13P71_24hpi_NI_bio1	2019	16.0101	9.11463	86.7789	10.1942	13.6982			65.61	0.69517	37.1092		10.9005	23.5048	444.449		4.43513		510.625	5.69276	1640.58		128.793	13.9566		79.652	57.2176		1.0271	17.7498	2184.98	27.0858	59.6743	4.91931	12.1799	2.08651	2.52388	26.9742	191.308	3583.55	17862.2	6677.38	21362.6		405.633	644.648	7382.07	1964.41	2172.72
F13P71_24hpi_NI_bio2	2019	16.4006	17.3328	218.285	15.4792	17.6979	14.2532	0.743887	69.0346	2.92021	192.666		27.0674	33.1295	1304.59	0.477552	7.58434		2613.64	8.26702	3136.63		284.509	119.5	47.9066	154.991	51.2048	46.6799	1.59977	33.7886	10018.8	133.339	325.625	7.40733	23.8133	1.86899	1.18319	10.5261		96.8915	386.44	179.481	355.458	36.4022	14.1967	2103.87	219.527	80.4178	4357.87
F13P71_24hpi_NI_bio3	2019	10.2245	2.22899	102.798	11.7146	8.86534	10.3844		57.6037	0.969411	114.383	10.4229	10.7773	22.1236	257.501	0.138668	4.69652	0.256415	527.589	6.43864	2064.55	10.8646	198.359	27.3502	45.115	50.2186	61.347		1.397	14.9714	779.052	13.8612	25.5578	5.65123	20.6427	0.918602	2.82577	4.98822	9.26951	41.7747	186.97	138.383	184.842		6.58989	1355.75	45.2319	53.8973	1288.56
F13P71_48hpi_NI_bio1	2019	29.9385	18.2385		10.9643	32.6177	26.0839		93.7171	0.902899	76.9215		21.6148	25.9669	1080.04		3.80879	0.493507	2544.9	6.67094	3463.21		188.193	38.7362	102.856	118.407	56.4652	37.4162	1.26987	19.1483	1510.13	48.9226	114.233	5.18555	10.2767	1.01917	2.24942	4.81311		38.2214	322.785	183.603	392.349	34.6476	3.25301		71.7372	75.7579	1901.06
F13P71_48hpi_NI_bio2	2019	21.8022	4.98849	58.9295	8.40622	16.263	19.5741		50.6945	0.745325	36.8104		10.7133	22.8117	684.23		7.45617	0.210013	605.782	5.30709	1118.68		112.827	14.306	70.1747	51.461	51.6787		1.07682	13.0712	4330.17	57.6076	137.536	0.330165	10.7113	1.15308	2.25498		5.97891	38.6336	146.435	110.64	315.866	28.6844	3.80694	1137.57	57.7083	30.1797	1527.11
F13P71_48hpi_NI_bio3	2019	32.6617	31.9687		8.07357		30.0427		89.9858	1.7249	170.669		19.0015	20.543	1319.63	0.0483223	5.56781	0.0174099	2489.82	6.75278	2594.34		263.55	15.0121	46.5752	315.824	51.4498		1.68786	18.8034	6688.96	136.816	335.095	4.54242	17.2203	0.913775	1.42255			75.9727	307.95	152.911	359.868	40.2403	9.57911		78.5508	86.1022	2118.11
F13P71_72hpi_NI_bio1	2019	18.409	20.9483	67.5473	14.4433	16.556	19.0393		49.7168	0.59916	34.9103		15.4373	53.6091	359.129	0.0243359	3.61727	0.152264	1261.57	5.7486	1244.27	10.6349	153.96	47.0792	69.327	145.291	62.9593		1.37508	16.3124	860.731	27.5303	61.1838	3.79806	11.8102	3.72894	2.09302	4.60065		71.1605	187.994	125.862	390.923		3.96833	1133.23	50.1768	34.0094	1434.46
F13P71_72hpi_NI_bio2	2019	50.9956	29.504	47.9815	16.9055	63.6352	52.9729		68.6361	0.751827	50.3747	2.417	14.0954	23.1782	438.508	0.0294876	5.81348	0.75405	928.116	5.48907	1587.38	10.423	146.789	117.618	64.392	33.6957	39.9732	38.9944	0.808118	27.9341	1201.31	13.3477	25.8036	2.38524	8.78912	1.8357	2.04817	11.0394	7.51334	32.7272	162.089	143.923	246.531	35.3957	2.54584		73.4711	160.984	2210.2
F13P71_72hpi_NI_bio3	2019	10.612		150.656	8.48445	5.60971	7.03688		32.9021	0.409294	28.5888		22.3755	37.1587	854.399		3.70032		201.463	7.08607	4677.97	10.9955	145.034	8.09464	91.6126	157.992	69.5151		1.68322	21.4502	3678.25	121.335	295.522	5.80818	19.201	1.26152	3.98973	5.05652		83.0209	444.382	164.911	347.328	34.0377	10.445	2530.61	73.5731		1890.59
F13P71_96hpi_NI_bio1	2019	16.428	6.62725	47.838	31.6865	10.0403	14.594	3.35538	48.5736	0.601081			6.52699	43.4122	1382.97		5.28562		75.4703	6.84488	3592.86	11.5122	58.5439	13.4426	88.0942	164.147	52.0502		1.53377	19.4644	918.346	50.6817	118.571	6.1217	11.9252	1.60707	2.62788			53.3585	193.999	133.841	326.645	34.689	2.09904		62.3717		1713.63
F13P71_96hpi_NI_bio2	2019	7.70086	10.4469	100.219	6.75789		6.51539		31.7464	0.85935	11.6969		10.3681	33.2765	297.358		4.42664		475.019	4.92192	1275.46	8.95867	132.295	6.99374	42.605	20.5108	34.0142		0.923306	13.7352	921.998	15.8542	33.2993	3.40635	9.4664	1.63928	1.45119	4.62864		28.7505	140.354	114.549	251.959		1.47516		50.4357		1458.21
F13P71_96hpi_NI_bio3	2019	9.66832	27.0838	88.0335	8.43424	6.69385	6.6286		44.9615	1.91522	31.366		35.958	74.6186	1462.09		7.11091		1569.7	8.32335	5662.46	10.1756	180.696	15.2658	55.7106	170.971	70.0113		1.57698	18.8855	6845.99	132.106	322.611	3.74334	25.6733	1.53568	1.78008			104.243	422.92	183.064	817.048		11.2386	1359.74	120.111	46.8849	2643.83
F13P71_120hpi_NI_bio1	2019	14.7944	39.2875	256.532	10.6044	10.3703	8.94532	0.181726	55.4576	1.67786	73.4848		31.3812	62.1618	1144.97	0.123114	6.47322	0.221471	2192.97	9.53241	5258.93	11.1808	293.439	16.3056	47.3864	121.741	81.554		1.211	21.6358	8398.53	122.458	298.558	5.4975	24.7104	1.42509	1.55946	5.21393		162.405	489.6		1068.3	33.7891	13.1738	1778.25	132.869	23.0035	2809.09
F13P71_120hpi_NI_bio2	2019	10.0431	4.6384	121.048	8.50062	7.63212	9.44604		21.2252	0.453771			20.8384	46.2164	615.095		7.61355		582.372	6.33011	4180.81		151.596	8.10284	38.2246	21.8526	54.7473	33.4308	0.991707	15.5781	950.342	13.6296	27.8078	3.64217	9.18105	1.36267	1.88621	7.76385			260.856	160.527	459.706		1.78344		102.205	34.9089	2346.54
F13P71_120hpi_NI_bio3	2019	12.1669	21.1079	85.6322	13.2514	6.9206	9.13572		51.5892	0.683441	29.4659		12.458	27.5076	488.648	0.0873153	5.45317	0.221981	649.847	6.12698	1351.25		115.676	66.017	72.9841	75.4655	38.0971		0.954964	14.5059	1416.94	41.5208	97.1334	3.74436	8.47991	1.18413	2.24889	2.64956		35.3557	129.565	121.016	463.458		2.86994	1034.64	48.5423	56.8002	1478.18
NY42_0hpi_I_bio1+2+3	2019	33.2776	34.2141		10.1718	30.7422	26.239	15.9858	61.4153	1.31837	134.242		22.712	20.8511	1499.46	0.198697	9.09801	0.519048	1481.8	7.2255	2774.21		341.816	11.6829	51.5159	323.231	56.8625	36.9188	1.86973	24.6788	8449.03	149.708	366.038	4.2911	17.4138	1.11877	1.66776	9.00523	9.48287	78.9887	279.468	142.068	456.654		9.01489	869.347	94.8919	26.0792	2868.98
NY42_4hpi_I_bio1	2019	10.814	1.44067	63.4072	9.15216	7.68414	8.06779		56.7321	1.14483	73.7579		19.4177	38.4382	546.249	0.142525	6.97001		1436.87	6.62196	4353.94		258.143	14.0199	76.3905	79.6195	67.1789		1.32521	23.255	3580.6	82.9336	199.677	4.10403	21.6449	1.33627	3.42508	4.56109	9.6974	73.3649	413.834	184.417	431.987		8.04392		78.5585	103.095	1921.31
NY42_4hpi_I_bio2	2019	10.9851	2.64306		8.88741	8.10795	8.54431		60.2769	0.360063	48.6706		26.9881		1768.62		13.0229		1735.17	7.58642	4630.65		239.815	9.58679	134.227	95.6649	61.0712		0.886522	21.7856	5337.47	78.2812	188.256	4.19825	16.0318	1.25863	3.56791	8.31821		75.4288	465.887	192.08	570.241		14.8582	1265.38	56.796	14.8291	1661.23
NY42_4hpi_I_bio3	2019	12.7086	3.7874	506.006	10.3773	7.56006	11.2152		88.4689	1.49975	88.0979	21.0578	26.9134	23.2519	1253.29	0.0477346	7.3211	0.0601215	1050.15	6.94829	5707.77	10.5151	237.637	22.591	58.3418	144.243	73.0139	34.4352	0.812025	18.0549	4537.64	79.4476	191.337	5.00188	22.2151	1.5324	3.76334	11.9698	10.5743	170.793	493.438		558.596		15.2385	1627.02	81.7464	41.9759	1973.83
NY42_8hpi_I_bio1	2019	12.2352	9.88422	45.1182	10.1025	10.1313	11.3885		69.0356	0.591064	84.4135		23.1915	35.8272	1696.89		7.23389		2568.59	7.04337	4620.32		192.376	20.0713	138.141	108.079	53.5143		0.82945	19.3805	3241.95	65.2988	155.345	5.21284	18.6608	1.04247	2.93255	8.66658	9.20649	75.1403	418.071	182.45	438.83		12.4843	1204.52	103.239	32.7857	2414.53
NY42_8hpi_I_bio2	2019	10.001	14.0391	121.107	8.13732	8.91016	9.20632	6.78973	58.0574	0.421772	21.6635		14.43	47.2741	1353.62		6.29891	0.209316	1210.34	6.47895	2886.1		124.351	15.4591	131.567	55.7659	76.2844		0.773537	18.5531	1737.32	41.8828	97.7135	4.61383	10.4492	1.11875	3.79392	5.05779		45.2717	192.709	115.617	720.967		7.34002	1496.2	52.4271	24.3687	1537.04
NY42_8hpi_I_bio3	2019	13.4665	3.68052	141.558	10.5821		8.35227		84.3169	0.312196	32.416		13.5575	40.5804	1530.64		6.70059		556.246	6.12332	3394.98		232.629	7.40512	108.896	30.2236	45.1961		0.774873	18.7204	1077.21	27.5115	61.5566	5.34142	9.51382	1.31266	3.06629	8.96171		43.81	216.517	130.338	264.58	31.7074	8.16627		70.151		1802.13
NY42_12hpi_I_bio1	2019	14.7933	5.26157	205.485	9.46989	7.78688	12.6343		164.886	0.849753	72.6443		27.56	18.3097	1859.98	0.331457	6.31394	0.242092	1767.87	7.58036	5157.43		212.813	15.0699	75.9976	132.749	54.0499		1.08426	16.9816	5438.5	81.2538	195.715	6.51714	17.1019	1.58505	2.94283	10.4926		129.553	410.741		419.732	33.1942	17.9356	1337.32	107.192	22.5885	2307.85
NY42_12hpi_I_bio2	2019	10.7281	41.7451	67.2246	14.4892	6.78545	8.99481		56.5052	2.19811	74.9623	47.608	36.4266	50.7411	2626.32		6.37403	0.104131	2814.26	8.17842	6516.76	11.1799	246.957	63.3197	72.4787	243.743	68.7653	42.02	0.925301	38.3447	6212.77	81.4767	232.734	4.75275	25.6343	2.51194	2.2501	14.831	13.2637	121.18	552.233		552.593		29.2314	1636.69	128.288	48.0093	2714.59
NY42_12hpi_I_bio3	2019	19.3342	18.6312	22.4051	10.2762	15.8751	18.3981		102.284	1.26544	78.6322	6.05852	40.3828	27.0173	2221.91	0.0562967	7.83922	0.0636334	3272.23	7.87797	5331.52	11.2373	214.604	33.0595	71.635	188.667	46.1475		0.912275	24.115	7805.53	112.576	273.982	5.53758	20.796	1.76184	3.06401	10.8836	9.21964	202.669	540.025		493.978	33.6915	33.9442	1314.71	92.6052	43.4211	2393.45
NY42_24hpi_I_bio1	2019	13.2616	1.13019	205.824	10.1951	7.83559	8.83168		34.7232	0.840325	38.5575		26.9572	41.9688	2374.99		7.20208		710.92	7.73223	5868.19	10.5721	104.484	7.11231	66.4674	84.8251	57.6969			18.5459	4682.5	60.9796	144.961	4.19045	16.8843	1.05041	2.23479	8.29017		101.396	325.452	151.388	430.053	33.1241	22.1089	1885.1	100.608	18.5778	2276.48
NY42_24hpi_I_bio2	2019	14.0083	53.2244		16.4326	8.60879	11.4		77.3738	0.642503	66.8577	2.31507	34.8948	39.8708	2250.2	0.254527	5.89467	0.164659	1822.57	7.89555	5064.41	10.7819	128.826	135.424	120.408	224.777	53.9136	38.2526	1.01237	22.7808	5942.33	101.195	245.403	5.53061	15.9016	1.54778	3.42153	5.48068	7.94297	86.3742	506.405		558.254		9.58406	1695.47	94.2734	43.4033	2137.93
NY42_24hpi_I_bio3	2019	16.3721	27.1362	39.2215	14.4819	9.52067	13.1043		48.7265	0.417905	49.9656		15.9909	44.1286	1133.01		5.32718	0.213298	1240.57	6.89182	3462.83	10.1136	84.4019	116.543	62.9384	73.9046	46.6222		0.853102	17.7276	2030.32	54.9429	133.599	7.28538	15.7446	0.917831	1.91076	4.10202	7.61816	58.1218	462.308		283.769		4.84101	767.481	85.1557	27.2224	2058.17
NY42_48hpi_I_bio1	2019	16.3271	13.7829	191.689	21.3932		12.9454		61.012	0.57718	39.054		29.5329	68.9427	1541.3		10.8093		1515.28	8.52554	5751.61	10.1983	143.388	61.093	64.1381	76.2899	63.5435		1.00356	20.0594	5737.29	72.6463	174.244	8.28467	15.4064	1.66365	3.30784	11.0717		101.67	430.77		475.597		20.0963		148.034	26.8072	2627.2
NY42_48hpi_I_bio2	2019	12.1003		83.2609	8.38152				59.7761	0.610585	18.8459		20.6308	41.1848	1329.39		5.65984		565.46	7.05394	5116.97		157.984	7.18217		106.961	51.0247		0.823868	20.4125	3227.5	47.1718	115.952	6.18244	19.5883	1.04169	2.81493	7.84312		101.914	389.965	157.675	368.154		15.2201	522.822	90.7752		2222.77
NY42_48hpi_I_bio3	2019	12.1542	16.7678	1029.1	9.27311	7.50052	9.47744		33.1857	0.538186	40.057		24.0242	35.4527	2380.22	0.0321177	8.37955	1.66381	1227.48	6.51383	6246.22		129.232	34.2296	170.831	72.7742	51.807	37.3287	0.748542	70.0491	1458.19	33.3024	76.7048	2.28298	11.6106	0.912373	2.52796	7.91667	7.34913	37.9682	302.585	194.657	368.466		7.79621		89.9051	17.8653	2453.12
NY42_72hpi_I_bio1	2019	28.2628	13.4975	2.98869	8.95207	19.2425	22.5882		93.1735	0.833968	65.042	3.59284	21.3307	23.2789	1641.28	0.0236828	9.71105	0.0987336	2560.32	7.30978	3125.79		227.38	16.8348	56.6978	133.985	43.6921	38.1924	0.917265	20.1008	3395.9	62.9337	149.339	6.52686	17.0389	0.957455	1.23388	5.61013	10.7161	113.003	371.955	177.429	225.586		11.166		86.0072	41.8185	2341.27
NY42_72hpi_I_bio2	2019	8.23356	27.6626	24.5474	9.67721		6.5634		39.5415	0.358705	20.5758	2.18254	25.3437	76.2145	1640.39	0.0359122	8.89945	0.0747581	1706.89	7.29043	4306.34	10.8386	179.055	34.6871	107.957	78.2615	53.963		0.885047	19.9818	2473.18	48.7954	114.509	6.36997	13.6652	1.36198	2.19429	4.85153	9.75617	68.2271	424.971		506.328		9.99039	611.5	93.3914	30.8481	2441.01
NY42_72hpi_I_bio3	2019	14.883	17.8521	166.188	13.3998	8.36442	8.95813	2.38363	62.5861	1.3635	53.1841		24.2268	64.9782	2118.69	0.0395657	4.4457		1600.54	7.54622	6406.8	10.2602	268.486	17.7179	33.6375	119.959	58.5604		0.884862	15.3519	5457.16	64.019	153.254	6.6423	17.5203	1.57458	1.24505	10.7151	10.0114	139.5	431.846		292.625	29.9999	33.8542		115.283	19.0271	2366.57
NY42_96hpi_I_bio1	2019	11.6829	14.5598	4.4369	9.39663		6.58125		42.0941	0.536315	30.1625		10.4286	70.0614	1243.06		6.49653	0.210109	1134.05	7.10835	1782.82	9.68808	137.326	15.8026	85.8783	178.17	47.5288		0.885841	18.3373	2932.46	37.6799	105.609	6.73441	8.01321	1.32979	1.8668	4.09218		74.2431	228.403	132.285	409.684	30.6698	9.69154	1175.07	88.0389	14.0686	2063.75
NY42_96hpi_I_bio2	2019	22.2305	3.31763	172.886	11.932	12.3338	17.969		72.3418	0.827987	49.8777		15.7898	80.0203	1896.37		8.6746		321.708	7.94177	7278.27	12.2679	203.276	7.29873	54.8462	230.642	48.2442	34.3626	0.898637	19.556	1435.83	82.4091	198.659	7.95867	16.7588	0.893029	2.37777	10.8375		126.514	575.941		279.028	32.2965	11.5998		113.02		2355.01
NY42_96hpi_I_bio3	2019	8.35293	5.35505	98.1554	7.77381	6.01857	8.56389		54.6475	0.740625	27.5256	3.87664	24.8746	48.4047	2167.94	0.053414	11.4404	0.30296	659.276	6.59954	6995.95		84.8387	12.6707	84.9004	99.8823	67.3481	35.0666	0.931795	18.8999	3133.75	53.1298	123.679	4.30293	16.4561	1.64675	1.78541	5.34577	9.28131	90.5323	349.308	141.616	570.431		15.4418	1532.86	121.203	26.9521	2383.33
NY42_120hpi_I_bio1	2019	17.4766	39.1171	106.687	9.15815	9.12972	11.5801		81.2614	2.26983	55.8644	106.64	22.3098	47.7745	1955.16	0.130159	12.4707	0.125088	1335.77	7.04645	5962.65	9.82519	215.88	32.8632	59.4185	288.585	58.7557	42.74	0.814695	49.6311	5022.36	87.2804	211.746	6.29032	19.6965	1.32108	1.86094	11.4338	23.2336	190.046	488.388		446.081		26.8913	578.03	120.57	73.1906	2273.07
NY42_120hpi_I_bio2	2019	6.98566	1.35754	163.124	8.66117			11.6089	15.306	0.778905			21.9076	55.8335	2211.13		11.562	0.107851	361.772	6.33477	7374.12		181.916	8.47009	48.4275	21.2202	46.2771		0.960947	16.3741	1240.95	26.5834	58.8648	4.20053	21.8476	2.19263	0.910136	4.90851	6.82404	59.1439	546.261		165.744		6.48852	599.123	114.9		2597.38
NY42_120hpi_I_bio3	2019	9.94591	17.2302	81.4597	9.89785	5.72138	7.79236		60.74	0.435083	36.9511		17.9847	33.0472	2210.95	0.348038	5.6673	0.167593	2091.34	7.11127	3474.35		169.713	43.2203	129.146	69.7913	59.3472		1.03229	23.8006	1121.71	35.3873	81.5951	8.12356	10.7784	1.42035	1.75881	7.6757		44.8773	294.818	130.116	418.527		6.65382		101.545	29.7655	2223.23
NY42_0hpi_NI_bio1+2+3	2019	137.986	199.598		122.818	83.6244	99.8384		510.544	6.343	649.685	154.987	407.415	681.672	26971.5	0.237698	73.9029		23076.7	83.5878	80267.7	111.389	2281.79	269.081	585.8	1898.94	735.374		9.30116	213.682	75884.4	835.977	2015.36	89.8767	182.274	10.7808	15.943	62.8491	116.826	1911.91	7728.8		6201.61	343.838	280.6	11081.6	1955.75	213.959	33192.1
NY42_4hpi_NI_bio1	2019	28.1293	9.37939		19.3027	12.2943	19.7857		108.515	0.976347	109.842		56.8068	31.5852	2896.03		7.45049		1362.24	6.70536	8221.68	10.4081	164.811	44.1234	83.3354	502.325	91.1839		0.933238	19.5023	9107.79	108.953	264.432	2.84646	30.8497	1.64865	2.50397		9.15819	156.342	593.589		329.309	35.1259	34.6239	1059.15	120.028	67.0531	2245.88
NY42_4hpi_NI_bio2	2019	8.19999	2.13692	18.4225	8.27742		6.27312	10.4219	13.4176	0.446025	17.4879		12.7764	30.2136	1049.02		7.86912		555.121	6.88936	2653.66	10.4586	101.052	7.90295	38.1867	131.588	53.4268		0.838718	17.2794	4304.31	66.6654	159.268	4.55386	12.5318	1.29488	1.4988	5.86337		76.6413	153.373	104.574	303.907		10.0428	1414.99	80.2972		2133.81
NY42_4hpi_NI_bio3	2019	15.6981	15.8735	197.828	10.0601	15.5389	17.6023		55.9581	0.450098	46.4582	5.73105	23.8295	41.5162	1059.23	0.0409203	9.73842	0.108366	1604.09	6.21747	5067.81	10.0875	173.765	47.4006	113.393	61.8625	66.4802		0.744758	18.5414	2060.06	45.869	107.949	4.79606	15.1546	0.861482	5.45829	6.97848		62.2902	263.764	126.696	520.655		11.6511	1858.16	74.0244	26.8431	1992.5
NY42_8hpi_NI_bio1	2019	20.6651	3.9656	37.7656	12.1832	7.92773	13.2105		90.926	1.2318	57.106		36.1973	32.082	2230.76		12.0294		942.039	8.96747	6302.67	11.6268	265.065	14.7482	86.8583	337.503	95.7234	36.937	1.0761	24.6245	5447.61	87.9667	212.141	5.19407	29.4567		8.5232	19.1048		178.817	474.335	174.164	514.111	34.8665	46.5269	1949.39	68.2541	23.7946	1860.38
NY42_8hpi_NI_bio2	2019	14.1515	9.06047	281.676	8.88979	8.78679	11.4393		53.3992	3.04916	44.4106	333.522	60.3066	66.6953	2512.79		7.18967	0.472183	1572.43	8.83836	11542.1	10.933	190.635	20.9479	60.1779	118.703	70.9016	54.906	1.00201	67.9777	4079.03	80.2101	193.45	9.00435	29.4288	1.75661	1.7199	13.9268	48.6278	151.58	593.515		401.142		36.8151	2328.84	177.204	45.3823	2694.5
NY42_8hpi_NI_bio3	2019	10.904	1.71108		10.8568	7.34613	8.22935		88.075	1.50044	53.6478		24.1298	43.0974	2262.34		8.12634	0.107756	1094.68	7.87761	5189.84		230.706	12.5986	47.5597	131.317	66.722		0.834859	19.8837	4108.43	54.6484	140.209	4.65973	21.3755	1.17393	2.51622			129.211	250.38	128.807	294.201	31.2387	16.4988	1061.93	80.2397	34.0705	2094
NY42_12hpi_NI_bio1	2019	12.0101	11.8721		11.0765	7.98306	10.3259		41.2664	0.394833	35.2686		29.8799	45.586	2450.98		6.06003	0.317733	1039.83		5836.13		157.385	21.3744	102.497	32.7755	64.7823		1.00159	20.8264	2260.64	21.5632	62.2496	3.6308	16.1792	0.99363	3.14771	19.1762		43.5525	331.386	150.275	314.28		16.1028		135.601	23.1393	2892.51
NY42_12hpi_NI_bio2	2019	9.14693	10.6035	40.0192	9.91573	6.98635	8.50003		100.082	1.21252	61.8511		13.4107	23.373	1305.74	2.07799	14.2898	0.442625	2045.33	7.49211	2669.27		252.667	33.4047	133.911	157.161	51.4897	32.759	1.23566	18.4139	3262.91	59.8117	142.622	3.22576	11.1057	0.870588	3.47547	6.20203	6.62501	90.8796	237.109	127.977	542.481		13.7987		41.8954	18.9304	1261.93
NY42_12hpi_NI_bio3	2019	9.39425	14.7083	100.543	9.93137	6.00574		1.01625	98.5836	1.48779	71.9129	2.64817	38.0439	53.566	3459.53	0.0218098		0.53946	2420.57	10.3058	7544.4		352.9	33.2172	68.5361	266.786	75.0584		1.15682	21.6519	5396.28	68.2406	203.588	4.76209	24.3633	1.31446	3.32453	12.8045		154.842	466.688	172.526	667.063		29.2148	1427.91	80.3083	24.7932	2327.09
NY42_24hpi_NI_bio1	2019	9.14386	21.657	137.095	7.83612	7.27236	7.34438		35.0689	0.598057	29.2951		17.3862	54.3789	960.173	0.091181	10.2917	0.895448	1400.94	6.09524	3545.81		187.839	14.9403	136.32	101.78	52.7089		1.46691	21.4616	2613.11	75.7637	182.646	3.0907	7.80736	1.29283	3.68656			45.8838	235.045		863.18	30.0529	3.32097	2002.92	54.776	21.344	1705.98
NY42_24hpi_NI_bio2	2019																9.89911
NY42_24hpi_NI_bio3	2019	22.1669	9.37679		14.833	7.45456	12.0142		38.1954		39.5098		26.055	42.6503	3007.32		7.42478		697.574	6.63441	8638.14		103.815	13.5102		73.6769	58.904		0.897363	17.3118	1886.07	28.2046	57.5656	1.60869	21.1439		2.54412	33.9973	6.98592	109.488	500.211	207.67	156.449		8.55185	848.847	104.562	40.0544	3019.47
NY42_48hpi_NI_bio1	2019	9.38645	1.09476	327.899	9.93973	7.07942			33.6763	1.26362	12.2946		41.9081	56.304	2582.16	0.112046	4.65755	0.104848	425.305	7.70513	8216.35		83.1182	12.7213	205.779	174.74	103.018	36.255	0.996723	22.2056	3182.23	67.5167	178.848	3.60906	17.1312	1.52048	4.05898	8.98233	7.55879	103.459	349.88	171.129	918.007		17.3481		97.1518	28.4296	2324.2
NY42_48hpi_NI_bio2	2019	47.342	3.70514	1179.53	8.43322	32.0366	46.0985	13.1066	41.5935	1.04724	46.7099		22.0831	46.3381	990.493		14.855	1.96965	1022.82	6.73305	3190.23		139.118	14.3175	177.049	141.351	59.0639		0.882428	55.848	2748.62	36.7968	84.0989	7.08207	21.2845	1.39097	7.01689	6.6765	10.2908	73.9472	268.4	156.896	543.684		12.7012	350.488	64.1736	24.2855	1927.42
NY42_48hpi_NI_bio3	2019	14.0272	14.2666	98.0486	27.367	9.57801	9.95807		71.1722	0.368671	43.9887		17.1061	46.4378	2175.2		9.10571		974.804	7.4304	3216.97		77.7933	123.299	94.7314	151.977	44.4934		0.943374	19.5953	4739.05	56.8607	134.927	4.83943	12.8016	1.23133	2.54449	5.90146		82.3981	241.516	148.899	447.277		12.4342	1471.76	62.803	16.3549	1820.53
NY42_72hpi_NI_bio1	2019	13.7894	25.9235	102.693	22.2858	9.29031	10.8597		105.898	0.240466	60.2422		24.0121	92.2512	2557.73	0.00993425	6.6085	0.224021	1407.51	7.26292	4849.81	10.2464	96.3702	100.292	175.784	200.848	49.598		0.997651	19.6567	1352.87	47.506	111.196	4.28055	11.5396	1.13589	3.24139	5.11		55.0261	280.51	137.368	609.39		9.31747	1500.16	56.2279	26.4477	1606.3
NY42_72hpi_NI_bio2	2019	8.25515	14.4813	118.783	11.4032		7.07668		39.3102	1.17646	62.3689	6.20289	51.7744	67.8783	2324.07	0.0498509	6.22124	0.233959	1596.17	9.37438	8208.93		215.177	52.0913	75.7805	450.628	81.3434		1.01909	26.6188	4633.98	127.09	308.095	2.7352	29.76	1.70534	3.144	15.8392		224.659	477.465	165.204	781.682		51.8721	1574.15	87.294	27.414	2464.23
NY42_72hpi_NI_bio3	2019	10.1961	16.7013	107.473	10.4537	7.37067	7.5592		37.8325	0.484529	18.093		40.7294	88.926	1032.2	0.0479666	9.07344	0.159632	525.985	7.19162	7686.84	9.71043	69.5859	43.0712	114.431	49.9221	76.9087		0.850681	14.8173	557.208	26.5886	59.6949	5.28379	16.1535	1.41483	4.09028	6.35412		64.3797	330.733	133.288	934.185		13.4437	1675.76	68.5878	29.3414	1881.02
NY42_96hpi_NI_bio1	2019	19.4266	23.2783	100.584	10.1407	12.7054	17.7651	0.19664	63.0791	1.18379	90.4587		37.859	49.7639	2479.9	0.0660832	8.58387	0.408949	1899.21	7.98844	5723.61	11.173	206.677	27.0902	71.6076	364.31	57.6985		1.08387	21.3994	4562.16	83.9681	232.731	4.20957	23.9905	1.29716	2.18724	7.1663	8.95088	140.8	565.089		540.566	35.2113	18.6714	1623.61	90.5129	39.4931	2378.75
NY42_96hpi_NI_bio2	2019	16.0355	4.0687		9.54591		10.0951		46.1701	1.09269	44.1542		33.2165	65.3039	2931.53		9.55781	0.18198	980.865	9.0049	6908.07	11.2147	155.192	9.58997	48.9708	435.698	65.4537		1.11317	20.5654	3084.83	74.1147	177.071	3.54573	23.9209	1.07698	2.22381	11.2179		129.223	438.264		476.187		13.7336	1797.61	71.9895	24.7961	1975.31
NY42_96hpi_NI_bio3	2019	10.5275	2.71636	104.794	8.99289	8.7826	8.15328		19.2684	0.396883	27.1128		25.4824	66.5852	1635.45		7.85454	0.297239	1135.94	6.12412	6520.5		101.662	10.0898	118.294	93.1015	58.6143		0.854895	20.1801	2953.14	53.5207	123.438	1.4673	15.6882	0.602106	1.9848	8.24909		55.8747	435.018	196.039	392.968	33.1708	9.26161		139.446	41.1983	2837.09
NY42_120hpi_NI_bio1	2019	22.7756	9.50682	127.864	13.5906	9.12439	15.5087		61.1466	0.399706	47.24		17.0776	59.2537	896.619		5.6274		837.288	6.96905	5279.47		219.545	7.42303	138.055	82.2822	56.5564		0.776284	16.1472	826.641	18.4365	39.135	7.84571	10.3121	1.01286	4.42382	5.819	6.84021		327.319		310.625		10.4816		70.8265	33.4116	1820.34
NY42_120hpi_NI_bio2	2019	12.35	46.3156	638.664	9.11268	7.87439	9.48719	0.50794	59.3374	1.21868	36.3407	147.388	22.7929	86.2002	869.391	0.44266	8.46243	0.421388	1657.54	8.27281	5891.34	10.2641	236.247	27.0545	70.8485	104.525	62.2083	36.8634	1.16227	26.611	689.799	4.76155	4.75441	5.21873	22.72	1.09937	3.78953	12.7472	8.3073	125.813	445.821		455.601		10.0028	1021.78	49.1316	35.9567	1541.29
NY42_120hpi_NI_bio3	2019	38.6417	43.3952		17.4751	25.2861	24.1433		78.1929	0.838818	58.1329	5.67443	20.7331	55.9498	463.329		9.266		2288.75	8.39019	5170.89		305.232	16.9674	78.6802	80.8932			0.94073	14.5743	641.955	11.7111	22.9125	11.4287	19.1884	1.43555	3.49224	13.5436		92.4799	452.956		530.871	35.7648	15.4508		62.1262	31.6112	1648.08
[truncated: 12 more columns]
