# Supplementary material for: Secondary and primary metabolites reveal putative resistance-associated biomarkers against Erysiphe necator in resistant grapevine genotypes
Source: Front Plant Sci. 2023 Jan 31;14:1112157. doi: 10.3389/fpls.2023.1112157 (PMC9927228; doi:10.3389/fpls.2023.1112157)
Supplement: Supplementary file 3 [file DataSheet_3.xlsx]

## Sheet: Sheet1
Supplementary Table 3. Quantification of lipids in grapevine samples in inoculated (I) and not-inoculated (NI) samples at different time points, hours post- inoculation (hpi) for each genotype in both years.
sample	year	1,2 dioleoyl-sn-Glycero-3-phosphocholine	1,2 dioleoyl-sn-glycero-3-phospho-rac-(1-glycerol) sodium salt	ceramide	1-linoleoyl-rac-glycerol	oleanolic acid	linoleic acid	behenic acid	linolenic acid	stearic acid	palmitoleic acid	lignoceric acid	erucic acid	arachidic acid	oleic acid + cis_vaccenic acid	myristic acid	palmitic acid	margaric acid
		µg/g	µg/g	µg/g	µg/g	µg/g	µg/g	µg/g	µg/g	µg/g	µg/g	µg/g	µg/g	µg/g	µg/g	µg/g	µg/g	µg/g
BC4_0hpi_I_bio1+2+3	2021	2884.02	310.51	58.4748	3105.44	130.668	248.466	618.001	687.159	3008.34	338.698	767.32	25.7908	1483.88	407.479	177.607	6554.37
BC4_8hpi_I_bio1	2021	5603.2	3337.6	49.4415	5297.3	223.668	145.647	953.058	659.355	796.547	689.333	89.9505	70.8371	3991.86	488.889		9892.63
BC4_8hpi_I_bio2	2021	959028	84840.5	2039.15	444921	78085.8	4842.34	27062.8	67869.3	57381.9	37784.2	5272	5295.83	297566	38448.5		610069
BC4_8hpi_I_bio3	2021	15878.8	1158.22	18.7182	9698.6	101.792	83.0741	627.695	522.483	388.602	518.733	55.5052	89.0835	5907.91	423.158	290.79	5997.82
BC4_24hpi_I_bio1	2021	855304	173953	2465.96	394925	8257.25	3782.42	76396.6	23016.7	41307.4	70535.6	6041.29	3743.78	283345	23388.8	29815.5	546132	26879.6
BC4_24hpi_I_bio2	2021	848088	118968	3071.17	545299	4178.43	5642.66	35015.9	30578.9	58344.7	61208.9	3691.62	9027.4	204932	35580.4	32760.7	530420
BC4_24hpi_I_bio3	2021	6154.34	1594.84	70.7738	5283.15	151.926	393.939	1683.94	1484.84	807.901	515.067	505.636	38.5051	2870.01	743.563	239.532	7388.61	180.71
BC4_48hpi_I_bio1	2021	1.08061e+06	234811	3005.8	669415	2624.1	7353.8	100047	42290.9	42963.2	30791.1	7550.44	5418.77	306646	27527.4		628650	28801.5
BC4_48hpi_I_bio2	2021	724173	264800	2763.88	547835	4521.12		46945.5	28180.5	45707.2	29975.1	3289.65	2788.94	256599	18936.9		595611
BC4_48hpi_I_bio3	2021	523680	205123	2836.87	503873	6139.05	3055.12	65936.6	29862.9	47076	9607.43	12896.6	5907.86	193543	14304.4		414109
BC4_96hpi_I_bio1	2021	12052.4	1160.69	16.8433	16186.8	120.775	100.098	1013.69	1480.72	477.934	739.933	135.568	53.4091	3827.2	491.19	513.708	7862.87
BC4_96hpi_I_bio2	2021	13204.7	1049.98	23.3561	17592.7	219.951	387.438	1227.21	2693.36	492.178	1138.14	63.5054	73.6625	6506.58	1216.83	403.106	9829.54
BC4_96hpi_I_bio3	2021	13143.1	4323.45	52.691	6379.19	246.886	222.591	1888.15	1607.32	548.496	452.169	169.416	137.379	4770.42	577.288		7297.49
BC4_0hpi_NI_bio1+2+3	2021	12408.1	1804.46	27.4313	10820.2	111.8	144.507	278.2	1217.33	353.842	84.8985	32.2967	56.7455	2054.15	280.91		4565.65
BC4_8hpi_NI_bio1	2021	7245.78	2348	43.8051	5854.57	48.2264	30.1797	586.728	579.589	568.415	315.928	124.024	38.4381	2141.18	220.472		4521.56	114.287
BC4_8hpi_NI_bio2	2021	5014.89	1635.3	56.554	6005.46	97.9964	98.3757	1190.45	1297.11	503.26	919.918	149.236	60.4361	3272.98	625.798		8237.49
BC4_8hpi_NI_bio3	2021	13109.5	1010.89	44.484	11111.2	108.581	203.957	1085.13	1658.23	1084.61	654.429	227.046	58.5166	3703.6	827.551	212.913	8043.77
BC4_24hpi_NI_bio1	2021	5296.69	3098.47	49.3629	4462.47	142.698	29.4214	1159.35	723.733	655.538	64.5283	373.6	36.4355	2384.78	208.674		5957.06	247.005
BC4_24hpi_NI_bio2	2021	15323.2	670.625	33.3364	7737.29	112.158	129.648	718.194	551.282	876.367	499.455	98.682	76.6952	4552.26	755.319	266.07	2434.53
BC4_24hpi_NI_bio3	2021	7943.08	4326.07	52.3604	11005	172.469	198.192	2374.76	1406.59	916.713	687.438	418.462	82.8893	6998.07	871.69	316.246	10563.9	323.201
BC4_48hpi_NI_bio1	2021	11815.4	1116.88	57.9767	3854.44	260.454	41.7807	984.621	674.648	452.369	303.402	782.402	32.9727	2637.09	312.358	301.207	5467.79	350.229
BC4_48hpi_NI_bio2	2021	6411.48	734.596	501.074	3038.04	160.162	194.587	781.399	260.515	2025.51	948.487	608.967	60.198	2078.93	792.45		6694.03
BC4_48hpi_NI_bio3	2021	20164	1288.15	25.7733	8594.94	108.979	81.0601	536.775	270.734	781.79	258.303	38.5249	79.0421	3695.31	240.275		5680.66
BC4_96hpi_NI_bio1	2021	7544.91	2502.87	41.0486	6641.53	44.3854	175.928	938.085	1591.89	824.062	375.098	166.398	35.1164	2961.61	808.223		6768.83	99.6604
BC4_96hpi_NI_bio2	2021	4824.8	385.024	43.3845	3510.5	73.6601		609.321	551.011	619.788	617.573	286.152	58.3471	2901.28	418.806	226.68	5613.24
BC4_96hpi_NI_bio3	2021	6828.25	1632.28	49.9981	14401.3	70.0748	46.7611	936.787	762.795	1710.67	374.304	154.588	27.2892	2998.38	486.313	389.956	11947.4
Kish_0hpi_I_bio1+2+3	2021	12482.5	1113.77	17.6018	5639.04	17.5942	67.8073	368.728	738.481	545.857	681.139	83.8614	45.8971	2848.58	622.317		6432.31
Kish_24hpi_I_bio1	2021	16670.1	947.096	26.9147	6797.49	16.86	161.316	944.183	1722.39	962.046	702.027	286.859	43.5025	5695.48	2264.29		13001.9
Kish_24hpi_I_bio2	2021	15673.9	2330.6	16.9939	9557.97	46.6801	111.148	780.59	992.242	876.513		90.8155	47.925	3303.23	537.193	236.534	9789.49
Kish_24hpi_I_bio3	2021	10925.5	1146.83	15.3288	10241.8		216.106	603.057	985.527	1115.44	193.317	175.374	19.8426	2367.52	870.004		7696.63	266.956
Kish_48hpi_I_bio1	2021	19580.3	951.074	25.1602	15765.4		421.64	1075.83	4046.44	905.149	626.784	128.944	54.3651	5901.57	3450.5	384.133	15855.5
Kish_48hpi_I_bio2	2021	9542.95	761.275	39.2872	6246.68	23.2569	350.421	632.266	1231.82	1458.93	371.204	406.799	32.7687	1862.11	1280.95		7525.9	201.222
Kish_48hpi_I_bio3	2021	5987.9	954.346	16.0324	6153.15		87.4742	172.602	390.568	556.073	266.922	60.3395	51.266	1767.89	412.736		5407.97	83.5994
Kish_0hpi_NI_bio1+2+3	2021	16184.4	2637.52	12.0331	14671.2	68.0375		436.594	909.782	778.078	352.511	58.978	50.9938	4560.61	306.827	372.476	8838.68
Kish_24hpi_NI_bio1	2021	12659.8	2480.85	12.9258	10409.4	42.8815		359.521	755.033	533.27	605.231	56.6965	129.43	6152.57	381.864	180.887	10838
Kish_24hpi_NI_bio2	2021	10297.6	1430.65	12.3535	5444.64	32.4966	64.0264	61.2496	573.711	747.343	257.629	56.2669	35.6595	3212.89	373.083	185.236	6684.91
Kish_24hpi_NI_bio3	2021	9707.98	3527.65	19.0987	4565.57	10.0127	59.148	952.429	836.069	445.396	262.931	58.6885	53.5926	4254.32	1231.34		8689.91
Kish_48hpi_NI_bio1	2021	10787.3	929.39	23.2165	8501.82		74.0751	408.526	936.35	402.772	538.941	75.2672	57.401	2756.1	471.542	119.234	6378.83
Kish_48hpi_NI_bio2	2021	9038.01	1347.42	21.7555	10412.9		117.972	393.793	920.459	574.353		72.9189	71.7831	3227.68	654.994		8311.41	212.97
Kish_48hpi_NI_bio3	2021	11136.4	1340	28.6808	7280.03	19.5475	117.084	3223.34	1700.6	433.938	197.823	151.409	68.5378	6789.82	631.545	253.125	6773.54	128.786
Terold_0hpi_I_bio1+2+3	2021	1219.29	183.572	28.4234	2103.7	953.324	289.643	1897.94	1692.15	7600.41	360.621	3665.48	36.3198	3191.06	608.576	156.437	6946.57
Terold_8hpi_I_bio1	2021	2109.63	248.475	62.8109	4649.53	279.235	319.539	1446.04	2983.48	4958.32	1466.79	2200.68	59.886	4591.81	1063.82	545.126	6625.23
Terold_8hpi_I_bio2	2021	3442.22	552.944	131.053	6988.9	402.319	215.445	4979.71	3811.72	3304.55	996.488	2889.27	55.6827	4537.09	844.907	334.585	6511.75
Terold_8hpi_I_bio3	2021	4211.65	207.762	49.8865	6038.33	245.19	146.733	1375.08	2763.61	3688.66	248.016	1381.26	40.6843	9807.72	438.629	266.214	9639.32
Terold_24hpi_I_bio1	2021	1743.67	328.728	62.0572	5009.77	313.373	236.695	2226.56	1829.32	7323.09	783.443	2425.95	51.9131	6363.1	949.353	578.697	13766.4
Terold_24hpi_I_bio2	2021	1605.64	460.488	45.3114	5319.4	217.853	375.048	3468.79	2147.14	3458.56	396.069	3101.52	72.5077	14513.5	1198.01	435.436	8443.26
Terold_24hpi_I_bio3	2021	2596.45	584.639	66.3558	6723.43	867.215	558.902	5193.03	5991.63	7672.56	945.529	5237.89	72.7717	37691.7	1071.29	389.974	12325.2
Terold_48hpi_I_bio1	2021	2685.62	227.561	92.7013	8018.18	125.572	419.61	1385.19	6660.98	5116.8	854.656	2384.61	61.4513	3080.32	1201.88	357.372	9041.49
Terold_48hpi_I_bio2	2021	2753.09	414.23	126.241	7249.49	276.992	213.514	3886.07	7845.22	4159.85	518.629	3264.1	59.9279	6679.57	811.308	340.899	9266.58
Terold_48hpi_I_bio3	2021	2896.26	506.18	141.143	5594.45	159.513	104.782	2656.88	3940.36	2956.68	378.027	2102.06	54.2494	4704.49	480.545	309.744	6838.38
Terold_96hpi_I_bio1	2021	3422.82	266.31	80.2875	5938.62	492.568	122.282	3118.63	1474.26	3278.19	455.143	3113.54	45.9748	9512.94	488.915	279.232	6757.71
Terold_96hpi_I_bio2	2021	4144.27	325.125	205.771	5592.72	353.025	171.617	3459.37	1513.31	5109.19	602.602	3060.55	74.9955	28172.5	959.739	428.392	11479.6
Terold_96hpi_I_bio3	2021	4560.88	275.047	164.472	12836.3	401.799	233.267	3847.62	3305.22	4120.48	448.497	2674.87	70.119	20274.1	743.204	333.146	9627.03
Terold_0hpi_NI_bio1+2+3	2021	1695.06	648.275	33.2679	10102.7	106.914	305.402	2363.7	1409.59	3127.8	555.302	1644.13	31.7019	7899.66	643.409	181.136	5964.17
Terold_8hpi_NI_bio1	2021	2388.42	1045.33	67.1603	9697.85	88.8385	219.823	1906.86	3166.5	1374.67	780.199	1044.95	27.6878	3745.62	584.917	264.731	6525.6	165.846
Terold_8hpi_NI_bio2	2021	4258.42	1754.09	204.363	15727.1	584.934	139.383	5245.16	4745.2	2291.39	1021.75	2378.43	60.929	5031.96	543.419		7604.75	199.132
Terold_8hpi_NI_bio3	2021	5277.71	1041.43	87.9253	10125.9	197.178	128.365	1771.96	3922.44	1819.77	640.089	674.574	37.2613	12820.1	607.427	337.893	6297.65	150.078
Terold_24hpi_NI_bio1	2021	5463.51	721.147	51.7146	6988.41	164.126	103.69	1212.12	1726.92	1581.06	504.783	611.888	49.8799	8211.42	434.996	303.77	4885.36	151.524
Terold_24hpi_NI_bio2	2021	5389.52	712.935	85.1235	8158.43	355.371	118.596	1705.98	3995.09	2132.82	416.065	811.147	31.1546	15155.7	356.952		5840.67	177.274
Terold_24hpi_NI_bio3	2021	4200.94	976.88	47.9271	10639.9	160.298	144.876	2371.97	2867.59	1352.16	503.308	1000.42	57.0923	6405.68	521.427	356.03	5986.11	135.257
Terold_48hpi_NI_bio1	2021	3490.23	1269.02	58.0392	10340.4	356.711	218.669	2511.22	3256.09	2049.34	986.669	1408.72	47.2402	12806.7	676.711	306.409	7234.95	149.562
Terold_48hpi_NI_bio2	2021	1746.42	746.243	57.7685	7134.34	1247.79	735.59	4846.33	3514.45	3862.12	854.936	3183.16	54.1444	34124.4	811.729	532.093	8013.05
Terold_48hpi_NI_bio3	2021	5546.5	1016.54	67.1422	9330.59	675.983	327.854	7048.26	2598.59	2818.62	416.773	2932.8	66.6299	77231.3	871.096	406.024	9288.57
Terold_96hpi_NI_bio1	2021	3968.29	1090.99	56.0348	9532.7	615.808	327.561	4823.27	1730.18	2415.15	948.339	2111.03	49.5842	44517.1	819.039	298.105	7885.69	95.1947
Terold_96hpi_NI_bio2	2021	3065.74	797.645	53.3064	9247.18	81.6299	100.103	1915.74	3618.18	2027.51	490.74	1061.7	32.0361	5041.31	439.979	163.86	6239.78	234.072
Terold_96hpi_NI_bio3	2021	4247.84	1209.68	69.526	12157	496.448	109.534	1501.29	1972.69	3347.1	645.262	1123.47	64.8365	3104.16	456.601		5931.4	152.186
Bianca_0hpi_I_bio1+2+3	2021	7266.21	531.13	37.7276	6669.74	263.335	169.462	1066.49	1586.1	2781.89	305.149	713.984	38.9881	2629.34	389.649	275.713	6181.2
Bianca_8hpi_I_bio1	2021	9780.33	630.251	39.8174	9621.57	68.4863	291.631	408.322	1824.24	3533.28	1375.76	349.679	55.279	2574.73	1544.71	463.181	9536.76
Bianca_8hpi_I_bio2	2021	7882.15	645.591	43.2541	8036.79	111	187.176	552.167	1676.23	2599.34	269.846	451.101	44.2965	2127.68	597.265	143.402	5799.12
Bianca_8hpi_I_bio3	2021	5355.3	718.4	22.9877	5691.59	66.3484	134.846	606.811	1045.47	1976.31		528.542	36.2285	2163.96	439.634	119.892	3697.71
Bianca_24hpi_I_bio1	2021	4428.85	1184.33	37.3586	5925.88	220.556	150.031	841.524	1560.96	3053.61	389.118	505.584	46.7342	2197.93	559.472	149.815	5460.91
Bianca_24hpi_I_bio2	2021	7558.48	482.648	46.2036	9159.64	117.439	226.059	843.408	1826.3	4070.98	388.778	654.376	59.089	2888.24	690.057	109.648	7903.57
Bianca_24hpi_I_bio3	2021	7009.55	929.374	53.6025	15274.6	45.5608	241.648	710.248	1665.67	3593.05	606.357	471.497	59.2307	1837.25	1109.39	273.757	9696.5
Bianca_48hpi_I_bio1	2021	5407.67	329.588	101.7	5947.07	352.188	218.015	568.328	1292.99	4647.01	308.695	648.913	43.9104	2342.68	659.858		6485.85
Bianca_48hpi_I_bio2	2021	6157.59	1306.46	39.6026	13144.2	133.606	113.216	592.209	2373.82	3357.27	572.65	347.888	41.1057	2691.76	456.662	174.923	9278.37
Bianca_48hpi_I_bio3	2021	6815.65	813.994	70.174	15757.3	172.58	206.787	707.165	2449.03	2743.44	320.051	616.479	49.0823	2653.92	605.195	444.058	5429.63
Bianca_96hpi_I_bio1	2021	4555.01	1167.22	42.6741	4727.57	100.169	498.495	1056.09	1656.39	4557.3	737.122	1089.23	25.134	1755.13	1354.48	195.474	7393.58
Bianca_96hpi_I_bio2	2021	6699.4	843.909	36.1425	13178.1	86.6686		635.569	1823.98	2623.35	212.296	507.409	62.4083	2337.63	497.468	179.675	5838.45
Bianca_96hpi_I_bio3	2021	5742.25	656.948	30.0357	7883.24	97.3947	136.044	738.478	1938.47	2533	413.95	486.812	53.3503	2907.14	596.059		7355.43
Bianca_0hpi_NI_bio1+2+3	2021	4674.91	1401.49	38.3719	3658.75	200.96	207.263	939.86	2496.51	2445.01	308.32	715.134	26.487	1842.93	824.288	274.935	7425.93	189.325
Bianca_8hpi_NI_bio1	2021	4635.11	949.495	73.9251	8504.44	376.817	493.604	2555.04	6052.93	6741.11	630.59	1920.75	46.8759	4367.31	797.009		7174.18	134.712
Bianca_8hpi_NI_bio2	2021	4291.1	1699.88	153.274	29808.5	1232.86	312.989	11125.1	6238.37	5816.15	715.912	2890.41	61.2601	10392.1	1346.41	250.108	9195.83	101.244
Bianca_8hpi_NI_bio3	2021	4107.16	1989.39	136.338	7668.45	79.1611	157.618	1734.47	435.625	5935.46	781.017	1771	47.5586	2591.03	583.471	353.159	6697.7
Bianca_24hpi_NI_bio1	2021	5174.13	1204.1	63.1457	8064.7	38.5213	164.524	902.625	1837.36	3173.93	486.603	737.265	52.4737	1553.2	581.753	250.568	5019.2	135.249
Bianca_24hpi_NI_bio2	2021	5274.29	940.796	36.3017	3993.75	73.2035		712.176	1146.9	2194.18	267.491	675.597	46.5624	2193.97	499.968		3762.47	238.097
Bianca_24hpi_NI_bio3	2021	5398.33	1362.75	49.6755	4896.5	101.621	140.498	1453.68	753.41	3487.77	241.584	1205.75	44.034	1395.65	404.863		5913.76	93.5599
Bianca_48hpi_NI_bio1	2021	6844.16	907.136	33.9005	6628.69	85.2729	128.312	644.433	4742.83	2015.28	609.307	372.143	30.5394	1085.81	580.754	379.409	6362.01	81.8042
Bianca_48hpi_NI_bio2	2021	5235.59	1139.24	44.3561	4881.6	91.6033	205.639	807.353	2095.49	3190.47	713.97	792.439	41.9046	1763.66	778.699	262.221	6191.14	78.7438
Bianca_48hpi_NI_bio3	2021	4908.89	764.477	54.5279	4527.1	160.654	372.166	1038.74	3343.87	4484.14	746.213	991.194	27.8705	1277.09	1471.95		8051.85	120.294
Bianca_96hpi_NI_bio1	2021	6383.59	1381.01	33.3832	10464.7	72.135	164.765	550.171	2215.57	2430.51	592.512	363.403	32.0348	1992.68	696.066	120.569	5762.88	155.046
Bianca_96hpi_NI_bio2	2021	9487.31	1473.23	40.671	5262.44	217.663	97.3026	1336.19	1406.68	3182.73	330.978	1115.03	35.3725	2235	488.123	242.71	5024.33	143.424
Bianca_96hpi_NI_bio3	2021	4990.75	1011.46	30.4836	6303.16	95.3986	480.465	1186.42	2303.47	4522.53	388.307	933.707	19.9758	1514.56	1292.08		7460	135.36
F26P92_0hpi_I_bio1+2+3	2021	7335.1	235.908	44.9979	5868.76	49.6829	218.868	1910.9	667.002	4300.82	512.548	1908.4	50.6385	2060.93	903.936	169.76	7109.23
F26P92_24hpi_I_bio1	2021	10223.3	493.012	53.6371	5309.39	151.503	263.763	1634.06	1566.01	5566.21	546.011	1909.89	58.7381	2424	526.2		6362.59
F26P92_24hpi_I_bio2	2021	8733.24	459.121	84.6577	7337.23	92.2392	213.357	2507.68	1729.86	6192.95	637.805	2137.37	62.8434	3439.99	988.216	433.092	7846.76
F26P92_24hpi_I_bio3	2021	5081.76	310.375	91.614	8500.76	233.818		3621.76	1716.47	7254.56	1049.07	3303.57	57.7587	4219.36	779.73	365.799	9386.51
F26P92_48hpi_I_bio1	2021	6208.64	260.907	51.6532	5101.55	254.217	211.633	1473.19	2185.07	3345.62	293.019	1195.12	32.8221	2925.64	369.453		4653.69
F26P92_48hpi_I_bio2	2021	11550.5	287.851	53.1352	4661.64	233.686	178.327	1624.14	2466.69	5776.15	375.544	1099.98	63.1926	2867.47	594.828		8393.06
F26P92_48hpi_I_bio3	2021	7361.06	246.473	61.1802	5396.56	370.658	329.93	2473.36	3021.03	7471.95	708.517	2291.41	47.1192	2230.45	987.833	538.607	8589.38
F26P92_72hpi_I_bio1	2021	7503.55	191.709	63.0612	3404.24	221.6	226.651	1413.97	1172.25	4812.97	646.318	1108.94	38.1495	2429.49	637.674		5872.14
F26P92_72hpi_I_bio2	2021	9063.57	607.216	116.217	6048.16	279.375	440.407	1841.38	1106.47	7870.83	711.717	1949.49	109.383	3134.25	743.991	270.045	9508.79
F26P92_72hpi_I_bio3	2021	6911.21	325.245	62.1116	5637.27	164.764	189.892	1377.89	1402.02	4856.64	587.312	807.876	49.7097	2419.49	681.918		5905.1
F26P92_0hpi_NI_bio1+2+3	2021	4377.94	567.002	37.3642	10400.5	297.474	175.133	3091.82	1298.49	3735.06	1159.62	2633.37	85.3488	2826.03	717.26	496.161	8321.39
F26P92_24hpi_NI_bio1	2021	10018.6	630.705	47.9139	7908.95	295.952	135.105	1933.2	1641.99	2590.16	569.329	1156.8	59.1807	2329.21	627.162	195.989	5874.02	141.037
F26P92_24hpi_NI_bio2	2021	9102.48	465.655	37.1658	7731.42	71.8901	33.5387	2149.3	921.825	1428.65	590.732	964.043	106.156	4031.84	393.643	174.711	2423.43	120.747
F26P92_24hpi_NI_bio3	2021	12746.9	1214.31	54.317	10679.1	195.358	111.066	3540.09	1506.5	2587.5	899.525	1506.25	112.771	6674.63	732.774	475.743	7716.09
F26P92_48hpi_NI_bio1	2021	11448.4	759.71	97.3723	6489.93	67.2726	163.688	625.743	3352.6	2578.43	410.225	408.688	55.2526	2285.71	526.331	228.658	6564.87	176.058
F26P92_48hpi_NI_bio2	2021	8791.61	886.53	41.5339	14853.1	195.66	194.853	1676.07	2745.9	3630.43	522.494	907.032	56.4609	2164.08	520.371	263.329	7465.06	146.212
F26P92_48hpi_NI_bio3	2021	4792.59	484.734	39.3045	4626.29	274.197	288.801	2305.57	3755.5	4424.24	406.527	1975.85	23.9712	3138	490.21	274.378	6076.04	120.454
F26P92_72hpi_NI_bio1	2021	11541.1	552.385	34.4692	22388.4		343.155	896.144	2453.56	2484.73	678.731	589.171	38.5312	1833.72	972.733	193.185	5693.65	180.723
F26P92_72hpi_NI_bio2	2021	6333.53	332.334	106.996	10069.3	91.0228	135.308	1152.23	3140.42	4757.99	1292.67	1594.01	92.4793	1339.49	717.542	375.868	10741.1	147.216
F26P92_72hpi_NI_bio3	2021	9083.03	516.604	137.377	10623.5	231.786	162.096	5219.18	1927.12	4758.63	1928.14	4455.2	85.3009	4417.07	1407.5	553.69	10985	277.006
F13P71_0hpi_I_bio1+2+3	2021	4870	203.501	42.2892	5356.7	72.919	83.5838	377.874	688.76	2589.49	621.169	700.551	38.4529	840.142	553.609	214.164	4755.2
F13P71_8hpi_I_bio1	2021	10859.9	719.628	95.0541	9666.37	68.1458	155.267	473.515	1588.11	3018.53	985.759	1028.44	79.4037	2295.85	787.256	185.488	8753.28
F13P71_8hpi_I_bio2	2021	8981.8	308.122	56.1173	13172.5		108.8	601.431	1491.72	2850.34	727.047	616.326	44.8346	2154.68	645.741		7984.61
F13P71_8hpi_I_bio3	2021	7269.35	179.672	38.4387	9855.93	32.7107	133.218	543.084	2212.39	2132.69	383.714	505.51	36.2288	1447.48	717.937		6127.76
F13P71_24hpi_I_bio1	2021	5360.43	407.547	27.0925	14842.3	23.6548	294.371	798.255	1042.98	2517.72	480.377	1099.88	81.7383	1296.13	1202.48		5931.97
F13P71_24hpi_I_bio2	2021	7947.28	533.969	65.8815	21644.3	35.8878	320.048	716.867	2615.22	2784.07	435.548	676.173	69.1051	2556.81	585.508	226.612	6017.87
F13P71_24hpi_I_bio3	2021	9024.79	354.328	123.228	13427		251.99	554.085	2508.94	2025.89	422.712	352.166	35.2387	1268.33	980.578	228.904	8051.03
F13P71_48hpi_I_bio1	2021	11514.2	679.859	60.5422	21339.1	127.872	186.98	950.337	3185.3	3580.8	1200.36	1364.87	156.292	2790.17	944.888	626.502	9719.18
F13P71_48hpi_I_bio2	2021	7241.33	857.097	46.584	8569.33	27.2323	502.742	1236.88	2988.23	2799.13	902.865	1555.75	78.516	2408.89	2252.71	269.546	10883.1
F13P71_48hpi_I_bio3	2021	8958.11	600.27	70.9668	8177.97	35.6295	99.9423	417.159	2228.97	2982.58	659.043	379.162	74.3564	2014.52	586.081	265.51	8824.58
F13P71_96hpi_I_bio1	2021	7537.57	513.101	51.2475	16757.5	49.2781	305.21	375.217	3319.22	2595.1	413.927	355.781	57.793	1552.01	1232.58	243.853	8145.86
F13P71_96hpi_I_bio2	2021	5786.2	285.641	65.8576	7227.71	29.9058	450.596	689.384	2597.15	5265.18	387.827	757.051	44.4646	1547.06	951.185	284.133	9189.22
F13P71_96hpi_I_bio3	2021	6848.46	312.541	59.0071	8091.67	25.9223		417.656	1725.38	4216.01	142.512	581.07	55.982	1124.62	369.837	129.588	8553.34
F13P71_0hpi_NI_bio1+2+3	2021	7814.78	487.44	76.4593	12485.2		175.793	951.704	1853.94	3543.87	259.095	728.749	26.9579	1620.54	833.717	157.604	8127.93
F13P71_8hpi_NI_bio1	2021	6935.98	1051.77	81.2056	14569.9	15.0733	73.2071	1036.7	2825.11	2024.99	525.247	784.718	34.7049	1826.19	488.265	184.351	6068.78	102.598
F13P71_8hpi_NI_bio2	2021	4228.77	398.86	119.106	9406.12	356.598	353.885	3053.7	4420.02	4434.49	714.003	2446.84	47.9404	2539.56	627.446	150.193	4748.66
F13P71_8hpi_NI_bio3	2021	5947.19	641.507	74.8114	11306.1	44.9779	397.429	1281.25	2729.6	4041.31	569.116	1306.9	28.0401	1324.24	498.932		4759.65	92.4914
F13P71_24hpi_NI_bio1	2021	8273.39	187.229	96.664	9931.22	98.0806	90.5231	1106.18	2243.09	4005.54	359.489	1143.17	67.1677	1511.74	691.766	213.678	11758.2	214.444
F13P71_24hpi_NI_bio2	2021	6422.49	393.928	77.1273	9734.82	54.4756	158.457	525.379	2023.96	3881.46	171.276	539.485	43.0698	1109.74	316.5	151.068	5033.93
F13P71_24hpi_NI_bio3	2021	8880.36	340.817	445.591	11821.8	54.5337	270.702	1413.15	2438.25	3859.07	417.955	1646.83	31.6196	1840.88	496.501	184.651	6533.52	153.532
F13P71_48hpi_NI_bio1	2021	6378.97	339.492	90.0373	10083.4	23.6731	129.609	415.484	1589.36	2705.31	274.498	378.19	39.1762	1051.56	390.08	166.662	7052.65	216.232
F13P71_48hpi_NI_bio2	2021	7690.88	216.614	91.7837	8363.98	26.1578	204.236	625.775	2049.89	4974.95	605.488	758.453	37.0475	1222.32	531.665	389.228	7530.47	112.915
F13P71_48hpi_NI_bio3	2021	5301.36	299.75	57.7442	9817.19	19.5103	271.48	708.767	2250.12	3631.75	400.551	782.766	32.5516	1263.29	849.65	199.231	6379.05	158.743
F13P71_96hpi_NI_bio1	2021	9419.12	567.016	72.5785	9523.92	95.571	238.573	890.843	4963.08	3114.39	379.232	603.702	60.5987	2449.42	719.795	306.675	9933.66	141.484
F13P71_96hpi_NI_bio2	2021	9201.5	296.796	100.955	5915.15	122.072	188.125	848.771	3135.19	4193.35	196.648	920.039	25.7903	1308.19	376.766	236.607	5444.4	171.62
F13P71_96hpi_NI_bio3	2021	7917.97	462.23	47.5777	7228.98	56.9608	158.122	2014.78	1798.16	3454.08	267.499	1344.5	41.3482	2976.52	330.207		4514.3	250.484
NY42_0hpi_I_bio1+2+3	2021	5907.26	398.101	100.761	11329.9	35.9552	246.877	476.754	6943.77	3899.49	142.83	428.842	39.2816	1172.94	545.331		6702.93
NY42_8hpi_I_bio1	2021	7191.44	794.542	64.0411	8857.06	17.8043	656.42	1069.79	5980.55	3645.82	276.891	896.79	32.4089	1904.2	1307.17		9367.35
NY42_8hpi_I_bio2	2021	6040.69	382.876	105.153	6513.22	14.7714	200.44	796.867	6020.74	2998.13	523.445	516.721	59.1276	1288.46	718.536		6243.85
NY42_8hpi_I_bio3	2021	11965.5	931.801	36.294	20455.6		198.775	487.229	4520.33	3018.53		370.675	55.2244	1107.27	426.222		6685.07
NY42_24hpi_I_bio1	2021	8170.26	458.462	90.4347	6736.4	87.9659	444.627	986.211	3084.96	6184.93	892.452	990.033	97.4498	2694.04	944.528		5572.86
NY42_24hpi_I_bio2	2021	10050.2	530.211	59.5682	8364.16	62.6655	99.9141	321.647	2752.83	3049.08	620.755	217.073	64.7581	1368.54	717.89	209.275	7341.76
NY42_24hpi_I_bio3	2021	9125.98	473.843	48.176	11749.2	21.1494	125.017	535.915	2826.43	4418.75	422.108	490.087	45.6475	1135.48	786.319		8638.13
NY42_48hpi_I_bio1	2021	6535.41	410.455	81.1751	8971.53	114.503	259.948	901.523	3199.86	4236.47	352.817	889.316	30.0148	1472.7	648.517		6054.29
NY42_48hpi_I_bio2	2021	10777.6	741.518	83.4872	14344.1	39.3534	207.287	1150.77	3893.43	3467.27	244.754	1170.95	82.2292	1897.75	669.622	252.022	7351.09
NY42_48hpi_I_bio3	2021	6435.1	493.808	76.0955	10376.4	122.758	165.653	660.889	4487.39	3075.3	874.758	613.609	57.2477	3453.09	757.915		9945.83
NY42_96hpi_I_bio1	2021	8808.46	460.612	63.1767	7240.58	10.048	197.061	496.346	2592.57	3165.3	396.91	275.567	54.3857	1300.54	783.037		6327.57
NY42_96hpi_I_bio2	2021	10424	1129.72	61.5142	15477.5	40.8651	521.148	1343.68	8675.54	4272.57	614.238	1056.1	99.8615	2214.1	1292.46		10679.3
NY42_96hpi_I_bio3	2021	5156.56	518.321	105.038	9665.77	131.623	531.741	3520.93	11415.4	6121.49	358.095	3912.77	66.0753	2478.85	1191.67		12634.1
NY42_0hpi_NI_bio1+2+3	2021	12871.1	522.034	21.308	10407.9	18.5375	84.3779	502.942	4341.49	2945.48		564.494	32.1884	1386.02	376.06		6649.1
NY42_8hpi_NI_bio1	2021	7846.78	1773.61	89.5805	14218.8	24.7134	129.079	949.909	5378.31	2252.47	741.802	586.075	70.9695	1858.21	619.448		7557.82	275.42
NY42_8hpi_NI_bio2	2021	12656	1502.54	17.0519	18135.9	73.3173		731.88	4281.16	514.873	271.213	180.774	85.2185	1559.63	310.579	235.416	4790.15	153.894
NY42_8hpi_NI_bio3	2021	10578.1	1739.26	46.0526	12801.5		103.866	1210.43	2791.94	1379.52	610.105	531.026	45.2403	2159.88	623.438	150.536	7294.04	248.319
NY42_24hpi_NI_bio1	2021	15231	720.314	89.7577	12350.7	20.5603		542.067	2593.25	1261.44	461.995	210.264	86.1367	1153.53	371.118		4891.22	184.044
NY42_24hpi_NI_bio2	2021	10830.9	1439.26	59.9849	15956.2	54.7719	75.9208	807.615	7198.56	512.549	567.899	156.657	73.7917	1670.43	306.798		4740.13	137.33
NY42_24hpi_NI_bio3	2021	13855.4	1444.23	37.7357	6405.64		84.632	1097.69	2994.4	802.322		278.107	34.0299	1429.51	362.014	80.2713	5719.75	132.232
NY42_48hpi_NI_bio1	2021	16409.2	1480.27	36.0535	7063.78	20.6767	108.995	341.511	3001.75	1108.75	1741.96	89.883	127.016	2184.17	966.907	242.801	10634	234.57
NY42_48hpi_NI_bio2	2021	4860.3	484.264	46.1676	4231.77	72.4016	237.87	465.238	3392.08	4133.04	300.854	344.435	25.536	791.988	559.599		5802.8	203.747
NY42_48hpi_NI_bio3	2021	10128.9	925.7	24.3721	11235.8	32.6037	99.5108	547.865	1664.48	1159.07		237.736	47.733	1075.6	350.999	192.91	4609.53	97.4329
NY42_96hpi_NI_bio1	2021	11413.7	552.615	182.289	10663.4	25.4451	82.8418	497.799	7310.19	726.214	330.567	186.167	40.2566	1910.28	468.703		5596.26	236.35
NY42_96hpi_NI_bio2	2021	10942.1	672.824	22.5587	5662.65	26.4648	155.035	554.32	4770	2022.65		278.82	56.1177	1296.99	395.364		5037.57	286.854
NY42_96hpi_NI_bio3	2021	13707.3	1337.8	17.5909	5213.7	49.6485		458.658	1639.69	1030.67	525.365	118.845	45.9131	1852.4	288.442	325.367	5128.53	143.091
BC4_0hpi_I_bio1+2+3	2019	1241.28	161.477	34.404	1959.94	13.3746	645.048	606.119	1131.58	10587.4	321.029	4967.72	30.0696	2767.67	972.695	279.074	11906.6
BC4_24hpi_I_bio1	2019	1343.11	155.44	646.916	1884.93	10.7585	674.207	1101.44	1197.3	9516.45	411.124	7730.89	33.5823	4073.06	1007.5	298.429	10959.7	69.3403
BC4_24hpi_I_bio2	2019	1911.33	209.244	38.4508	3720.93	35.2973	1088.88	1889.57	3232.58	10264.9	243.682	8277.58	55.5729	4631.63	1192.31	192.014	12567.4
BC4_24hpi_I_bio3	2019	1829.29	139.129	131.316	2416.59	28.2624	313.722	1496.93	1603.15	9704.22	271.702	7579.03	45.7964	3262.6	823.668	165.094	10470.8
BC4_48hpi_I_bio1	2019	1341.05	159.934	59.4164	5209.3	421.907	934.663	11731.8	2048.82	7266.11	220.52	15533.9	69.5239	8006.48	1103.42	204.835	7767.51
BC4_48hpi_I_bio2	2019	1429.67	104.025	31.5684	2876.89	77.9364	547.262	1202.33	1656.82	6705.69	159.213	5478.64	35.1272	3560.57	528.474	212.353	7985.76
BC4_48hpi_I_bio3	2019	1275.47	116.055	33.6929	3856.78	14.2193	605.867	989.661	1980.58	6748.41	177.618	6437.4	41.8063	3247.91	677.109	143.202	6191.15
BC4_96hpi_I_bio1	2019	1029.64	271.324	53.0953	3015.22	53.6716	598.942	2013.78	2736.62	7219.58	192.638	8095.58	38.0883	3477.02	857.327	156.39	7280.82
BC4_96hpi_I_bio2	2019	704.352	329.366	37.0532	2145.12	18.2206	363.827	3208.31	1070.73	8008.17	855.005	13377.3	68.1397	2833.42	1253.84	557.493	10771.6
BC4_96hpi_I_bio3	2019	824.791	142.411	39.0854	2316.2	50.7253	529.411	1581	1637.71	7691.33	1205.98	6869.48	71.7499	2307.84	1162.55	343.796	9774.38
BC4_0hpi_NI_bio1+2+3	2019	1268.64	200.372	25.9096	1451.02	6.00089	383.111	452.913	994.107	9877.55	252.484	3491.67	23.5356	462.75	637.26	155.627	7625.71	134.721
BC4_24hpi_NI_bio1	2019	1256.27	152.598	30.31	2261.44	12.6668	428.756	770.516	1330.3	9721.43	129.496	5122.38	20.1879	577.431	594.808	151.563	6264.71	208.605
BC4_24hpi_NI_bio2	2019	1004.86	262.778	104.372	3424.99	19.7476	432.027	1082.98	1780.04	9673.09	144.342	7006.85	26.7483	794.744	748.763	177.362	9021.97	117.887
BC4_24hpi_NI_bio3	2019	1405.19	139.501	45.807	2889.9	73.8241	525.768	1489.96	1568.65	9061.37	342.555	5570.09	35.1797	1026.48	762.548	236.539	10702.8
BC4_48hpi_NI_bio1	2019	1443.52	174.415	36.3168	1640.9	8.29774	243.996	1215.52	506.829	9807.46	261.233	9614.27	33.6992	1127.63	503.061	142.13	6865.55	233.813
BC4_48hpi_NI_bio2	2019	838.236	234.336	36.9592	1930.87	11.6976	283.265	703.127	681.76	10879.2	145.21	5134.04	23.6468	690.53	623.298	151.338	7759.8	270.673
BC4_48hpi_NI_bio3	2019	1661.67	408.354	55.2348	4819	66.057	502.987	1257.8	5901.9	10353.9	199.8	7029.6	30.1985	1468.38	793.028	163.215	10486	168.706
BC4_96hpi_NI_bio1	2019	1778.54	206.033	46.5714	3182.52	19.9554	358.243	1549.32	1377.76	10866.4	285.288	8395.43	27.9059	1046.25	799.708	158.834	10883.8	197.346
BC4_96hpi_NI_bio2	2019	1284.96	213.59	92.8067	5720.43	69.5349	400.29	2409.09	1457.76	7019.16	510.837	7578.57	30.6524	1833.31	779.105	147.923	8563.52
BC4_96hpi_NI_bio3	2019	1264.79	431.43	59.8315	3674.73	5.00348	668.88	1191.04	1531.89	8125.02	219.179	6274.43	35.5328	805.53	627.935	193.975	7882.98	162.226
Kish_0hpi_I_bio1+2+3	2019	1210.58	335.064	28.0242	3503.27	6.97868	422.417	1148.53	2134.81	8139.49	215.518	6104.92	37.7431	4519.63	702.761	206.703	8242.98
Kish_24hpi_I_bio1	2019	872.395	343.533	26.8045	3008.23		473.927	6454.29	1357.45	6778.07	757.972	15474.4	80.1523	6828.8	871.505	296.618	6940.21
Kish_24hpi_I_bio2	2019	1186.57	410.265	77.3754	2456.4		2277.54	2712.92	1446.01	10834.6	854.522	8982.89	67.3666	3969.79	1196.35	361.715	7988.69
Kish_24hpi_I_bio3	2019	1702.5	225.828	44.3399	2457.22	4.29112	717.64	2209.22	877.554	5932.09	338.938	8109.46	31.4663	2725.97	611.255	238.282	5459.61
Kish_48hpi_I_bio1	2019	1193.92	312.701	30.8866	2835.35	2.80919	522.697	910.768	1084.06	5623.36	295.869	3380.14	36.1115	3588.81	1055.05	251.026	6932.55
Kish_48hpi_I_bio2	2019	1752.31	277.054	41.856	2230.15	2.20967	309.909	921.252	699.194	7322.12	342.301	4222.29	49.1076	2648.33	679.551	114.389	7125.22
Kish_48hpi_I_bio3	2019	1558.49	310.829	36.119	3131.77		353.287	1359.66	1449.03	6218.12	252.836	6177.07	27.9271	2574.87	766.583	146.719	6920.11
Kish_96hpi_I_bio1	2019	1198.3	272.942	30.9106	4466.97		645.144	1591.06	1921.72	6730.06	160.08	5907.78	56.1608	6200.63	1541.25	115.302	8329.88
Kish_96hpi_I_bio2	2019	2209.23	321.429	51.4276	6430.05	33.1964	780.282	3450.66	1710.65	6964.62	169.031	7329.14	81.5187	7281.41	2102.5	72.6743	6298.37
Kish_96hpi_I_bio3	2019	2669.07	493.384	60.5163	4789.69	5.11875	789.311	2691.23	2101.83	9630.83	196.369	10405.2	82.0092	5100.63	1430.07	179.697	10073.6
Kish_0hpi_NI_bio1+2+3	2019	1278.62	138.069	24.578	1963.88		496.209	1733.71	3919.64	9757.59	112.982	5000.85	29.7506	876.248	775.167	92.8172	7439.1	241.952
Kish_24hpi_NI_bio1	2019	1745.99	302.689	50.766	6068.84		968.519	4110.89	2891.01	12577.7	238.13	11516.3	49.2916	1877.38	806.273	232.325	8467.78	296.428
Kish_24hpi_NI_bio2	2019	1679.32	221.801	36.2235	4108.21	2.4946	414.374	1259.83	2251.7	12078.8	190.763	4438.49	30.9999	883.52	685.46	156.328	6678.65	342.724
Kish_24hpi_NI_bio3	2019	1153.66	271.197	44.6622	5125.05	1.70938	557.752	1217.35	1223.92	10167.3	442.971	4971.35	28.8429	551.989	686.15	159.108	6126.73	253.908
Kish_48hpi_NI_bio1	2019	1583.13	447.514	46.6481	5412.72	2.64224	682.468	1439.24	1865.03	9637.39	239.441	5523.73	30.7598	871.331	736.815	204.135	6176.05
Kish_48hpi_NI_bio2	2019	1742.98	464.733	45.8082	3389.87	2.04344	512.992	4118.61	1994.24	10520.7	236.843	10494.6	36.7551	1808.13	1906.12	180.273	9815.33	249.517
Kish_48hpi_NI_bio3	2019	1635.32	269.454	28.7729	3231.2	6.78939	621.238	4182.56	5784.09	10340.1	192.717	8658.82	36.3298	2061.98	1787.82	189.031	7860.46	276.518
Kish_96hpi_NI_bio1	2019	2079.83	209.69	28.2798	1837.69	1.71216	358.994	2152.58	1034.14	9623.69	290.618	10296.6	23.3294	841.474	588.708	190.138	7262.39	232.153
Kish_96hpi_NI_bio2	2019	1075.94	144.253	45.2654	1965.92	2.35254	428.943	4170.77	817.124	8490.13	421.984	10163	16.7925	1112.21	693.154	205.792	4840.67	223.398
Kish_96hpi_NI_bio3	2019	1441.18	316.919	41.0577	1387.29	3.81414	443.117	4290.16	2141.53	9647.18	144.532	9421.63	27.4208	1787.91	1517.22	114.921	7077.71	186.971
Terold_0hpi_I_bio1+3	2019	2349.33	502.823	68.1333	18720.1	705.354	3351.72	9259.92	8490.23	13233.2	465.859	20579.9	119.736	74574.8	1131.46	215.507	11274.3
Terold_24hpi_I_bio1	2019	2644.86	145.584	96.4921	26918.5	826.522	3877.75	8751.43	10320	11370.1	1805.93	12622.2	172.673	86101.4	1617.63	666.396	12886.1
Terold_24hpi_I_bio2	2019	1873.44	134.078	56.5788	23742.1	668.016	2957.06	6386.04	11711.2	12240.6	831.956	16657	94.6515	64446.1	1616.17	542.017	12492.7
Terold_24hpi_I_bio3	2019	3000.53	156.803	81.5276	30470.1	1207.23	2834.2	8564.86	10326.2	12196.2	1322.95	16237.9	107.565	72137.5	1559.99	485.208	10993.6
Terold_48hpi_I_bio1	2019	2046.12	136.691	77.4555	19139.5	274.81	2785.88	10618.2	8600.6	11770.7	221.413	12623	123.772	107410	1291.04	187.974	10559.4
Terold_48hpi_I_bio2	2019	2357	234.523	78.9217	15580.8	1347.73	2312.17	5360.11	9303.61	11681.2	1634.63	8289.86	95.0369	53840.6	1285.43	479.853	11816.5
Terold_48hpi_I_bio3	2019	2197.39	93.7799	59.6448	21283.3	518.509	3329.65	9973.15	9894.92	9636.4	757.222	14571.7	149.177	83365.1	1459.93	477.277	9843.86
Terold_96hpi_I_bio1	2019	2094.92	214.311	81.7728	14374.5	555.634	2351.62	7017.42	8449.83	8386.38	850.887	12295.5	93.7421	61621.1	1291.32	415.425	10481.9
Terold_96hpi_I_bio2	2019	1086.95	142.2	103.989	4914.99	166.83	1960.69	3704.36	6551.45	7925.23	466.34	8348.81	41.483	4616.07	1011.21	233.296	6767.65
Terold_96hpi_I_bio3	2019	1119.39	147.517	41.365	15572.1	193.768	3012.25	1862.78	15913.1	6450.14	460.826	4183.96	38.6738	15435.1	1624.5	107.411	10675.1
Terold_0hpi_NI_bio1+2+3	2019	1917.16	309.245	49.6239	10201.5	575.507	2586	5640.03	11885.2	11656.7	507.651	12403	59.4726	55817.6	1568.83	321.619	13403.3	73.7059
Terold_24hpi_NI_bio1	2019	2560.42	225.999	72.1499	15848.7	399.092	2421.64	5177.24	7446.36	10117.6	322.295	8010.82	58.6556	50693.1	922.406	193.458	7206.85	83.989
Terold_24hpi_NI_bio2	2019	2923.45	84.3864	106.985	13603.1	799.763	2107.64	4540.68	7024.72	9743.18	404.062	8791.32	76.8118	42274.5	1142.59	531.22	9958.18	156.192
Terold_24hpi_NI_bio3	2019	1531.87	142.596	46.0978	16110.7	511.083	1867.22	4318.31	6004.62	8899.31	300.744	7372.96	59.2891	33215.3	1017.49	166.638	7368.33	167.872
Terold_48hpi_NI_bio1	2019	1829.27	232.237	153.451	6378.43	157.41	1496.33	4443.37	6449.55	9432.34	481.388	8082.59	44.4062	36605.1	763.71	175.813	7921.53	151.429
Terold_48hpi_NI_bio2	2019	1695.46	144.823	67.9808	10510.2	179.436	1480.02	5603.57	4283.51	8734.64	349.61	8233.94	53.5163	59405.2	1073.08	190.13	8621.36	51.7976
Terold_48hpi_NI_bio3	2019	1322.94	222.419	45.0279	7297.78	325.107	1232.97	4526.14	4676.15	7943.53	265.636	5772.68	55.9512	52382.6	930.11	334.238	9832.39	85.4302
Terold_96hpi_NI_bio1	2019	1670.84	236.455	130.275	13851.8	150.109	1593.46	4837.01	10846.2	9107.49	282.035	11671.8	49.8566	41602.6	1343.15	259.623	8595.26	111.834
Terold_96hpi_NI_bio2	2019	2341.65	132.758	54.7298	10247.2	124.544	1144.66	4287.41	6495.01	6630.78	274.787	9066.12	28.8069	28264.8	1007.33	217.486	6597.6	124.579
Terold_96hpi_NI_bio3	2019	2560.07	320.77	358.704	10869.4	367.347	2285.7	9051.69	9061.26	11620.5	582.902	9108.85	80.8547	89822.1	1608.4	638.695	13397.7	89.1162
Bianca_0hpi_I_bio1+2+3	2019	1344.08	529.558	138.09	4693.43	777.907	2486.55	14957.8	6780.95	7988.97	901.311	13410.8	90.9156	10036.4	1504.45	282.577	8671.56
Bianca_8hpi_I_bio1	2019	2490.55	228.619	56.409	1584.99	707.886	719.923	2154.69	2096.75	5667.55	426.646	5151.15	24.8059	3122.51	714.6	166.838	5327.05
Bianca_8hpi_I_bio2	2019	2092	289.837	40.2827	1013.82	32.9427	575.991	565.886	1816.72	4622.54	320.921	1614.65	22.774	1569.76	423.237	119.082	3884.75
Bianca_8hpi_I_bio3	2019	1191.09	321.883	54.6918	1750.4	189.618	577.932	1224.8	4032.7	6460.72	553.753	2567.21	38.0656	3068.31	665.031	165.794	5247.51
Bianca_24hpi_I_bio1	2019	1269.79	348.036	91.573	3323.25	263.706	1715.93	5015.87	6120.38	6489.14	397.305	6098.46	56.3493	7126.13	1079.1	179.579	6787.59
Bianca_24hpi_I_bio2	2019	1107.66	498.35	133.935	4984.54	275.056	1505.02	3096.57	13416.9	7491.19	682.439	6440.65	38.4806	2930.31	1234.36	250.705	10077.8
Bianca_24hpi_I_bio3	2019	2449.67	537.388	52.2374	2207.37	41.4394	880.238	1117.54	3253.4	5548.25	505.652	2481.81	42.4049	5406.41	1075.87	144.716	6294.23
Bianca_48hpi_I_bio1	2019	2206.15	404.046	103.063	1956.43	550.275	1569.61	3440.1	4483.76	5820.27	1194.41	6404.73	45.8262	4326.83	1281.73	310.993	5655.84
Bianca_48hpi_I_bio2	2019	6750.19	2980.12	161.939	2060.8	20.8794	1440.08	2121.69	3185.5	18830.5	1356.76	5621.41	200.302	6606.76	1591.06	260.203	10506.5
Bianca_48hpi_I_bio3	2019	1749.7	453.563	53.5808	1782.1	261.253	726.25	1730.27	3014.47	5953.93	842.338	4141.88	39.6188	3771.64	1087.8	198.413	6367.14
Bianca_96hpi_I_bio1	2019	1090.08	226.804	115.11	2541.79	588.813	2053.59	3914.7	4794.33	6276.71	499.036	5745.28	41.1303	5739.95	1251.18	173.331	5779.8
Bianca_96hpi_I_bio2	2019	1754.42	318.256	36.5073	1821.29	166.948	685.559	1059.54	2923.56	4615.02	618.989	2156.05	37.0501	3541.8	701.341	192.316	4961.46
Bianca_96hpi_I_bio3	2019	1699.3	218.087	70.0265	2011.55	13.5958	1093.93	1067.32	3183.84	6485.29	528.857	2879.46	41.1029	3102.55	1175.43	153.37	6415.02
Bianca_0hpi_NI_bio1+2+3	2019	785.248	418.634	106.367	7985.36	290.994	2374.05	8117.97	15506.4	8162.19	552.879	6056.08	40.7933	5190.81	1654	154.389	13616.3
Bianca_8hpi_NI_bio1	2019	1813.78	483.167	57.5453	2261.54	173.214	836.674	1534.23	8061.2	6777.46	436.687	3329.91	17.0281	2337.31	966.57	231.104	9740.19	68.497
Bianca_8hpi_NI_bio2	2019	2087.73	464.93	577.586	11756.6	39.9715	2566.34	4424.93	12332.4	7597.39	245.708	11578.6	35.716	6359	1753.85	144.839	12357.4	148.915
Bianca_8hpi_NI_bio3	2019	1344.37	165.126	70.0796	2087.18	198.297	654.774	2071.22	4783.74	6365.6	236.019	3387.52	32.683	1403.55	671.307	188.717	6086.7	84.2628
Bianca_24hpi_NI_bio1	2019	1748.21	731.993	78.8109	2937.4	310.107	830.212	1376.08	5441.43	7707.39	497.634	4324.64	13.5132	1266.61	925.903	217.338	8317.28	181.22
Bianca_24hpi_NI_bio2	2019	2320.91	325.325	99.7971	2697.86	41.479	344.82	2530.43	2052.56	8665.76	252.532	6235.62	25.7142	1377.94	1075.56	87.699	7615.64	179.35
Bianca_24hpi_NI_bio3	2019	1907.22	320.499	35.6209	754.404	136.423	221.762	794.075	982.795	7262.73	1274.47	2272.93	25.2142	1167.17	937.44	282.92	6270.22	170.427
Bianca_48hpi_NI_bio1	2019	1919.37	278.959	75.1286	1568.12	558.632	894.714	4444.51	4450.26	11756.8	396.534	5284.83	51.5051	3130.32	836.062	204.381	6311.59	269.815
Bianca_48hpi_NI_bio2	2019	1168.19	297.184	69.6197	3483.44	273.805	1136.11	5437.98	5079.41	10095.5	618.186	6420.1	29.6118	3674.01	924.871	326.514	9633.44	247.647
Bianca_48hpi_NI_bio3	2019	2076.73	464.987	58.4446	2941.83	124.07	1369.25	2204.6	11357.4	8132.87	222.286	9654.83	32.8842	2536.13	952.407	284.777	11531.5	146.515
Bianca_96hpi_NI_bio1	2019	2092.4	724.748	47.939	1851.56	120.877	344.552	1878.49	1933.89	7242.28	686.236	4713.26	23.8537	1468.26	879.292	406.364	6758.68
Bianca_96hpi_NI_bio2	2019	2762.07	187.694	52.6343	2188.02	56.4868	698.803	1072.57	2332.72	7040.77	2112.47	2516.54	56.472	1143.61	1523.35	479.107	8335.16
Bianca_96hpi_NI_bio3	2019	1029.21	577.584	50.3572	6482.17	210.543	731.796	2391.4	17013.6	9511.48	328.053	10399.4	20.1648	1918.43	1036.54	189.528	8910.49	198.969
F26P92_0hpi_I_bio1+2+3	2019	2705.34	254.249	43.1779	3719.05	12.0101	1015.93	1308.89	5899.62	6983.12	2380.4	4810.83	50.3987	3295.69	1486.03	449.813	7057.59
F26P92_8hpi_I_bio1	2019	2124.76	113.012	33.8499	19971.1	37.9838	2640.24	1522.03	17098.3	7563.34	612.792	3261.48	45.9592	12182.3	1583.94	169.197	11162.7
F26P92_8hpi_I_bio2	2019	1462.24	172.558	110.853	6075.32	129.191	1757.09	3436.55	5962.65	7066.52	365.242	6665.07	30.2058	4382	932.179	149.563	6555.57
F26P92_8hpi_I_bio3	2019	1368.22	192.59	56.6921	18954.2	262.092	2884.61	2099.76	16918.4	7103.58	466.983	4074.26	45.1155	16783	1639.81	111.262	10127.5
F26P92_12hpi_I_bio1	2019	1487.37	121.226	56.741	5409.53	70.3642	1400.45	2433.67	7548.02	6896.98	326.507	7004.93	36.4737	5559.77	992.914	109.913	8445.75
F26P92_12hpi_I_bio2	2019	1638	146.201	31.1879	4431.01	6.58222	1583.51	1175.55	16567.6	5288.16	489.074	3267.96	32.047	2654.56	1202.93	87.9544	8426.71
F26P92_12hpi_I_bio3	2019	950.013	157.495	80.0225	5592.61	204.269	1331.52	2233.3	13643.8	5287.59	1227.09	4576.09	49.382	5323.97	1202.99	217.116	8457.07
F26P92_24hpi_I_bio1	2019	1958.17	148.758	92.5503	6136.36	38.5953	1600.81	1864.47	17440	5121.16	290.426	4698.95	31.9073	4431.46	856.159	61.4972	6459.54
F26P92_24hpi_I_bio2	2019	2420.6	156.083	81.0598	8800.51	137.833	1082.7	2091.45	6210.34	6376.72	370.087	3726.68	46.4516	9609.63	867.118	208.2	6739.86
F26P92_24hpi_I_bio3	2019	3961.05	1278.72	73.6858	8046.87	25.9992	719.008	2134.24	6732.71	12416.5	151.423	5853.62	60.6579	17908.7	908.757	180.346	6935.33
F26P92_48hpi_I_bio1	2019	2966.62	376.187	59.994	4061.99	73.7339	836.972	2118.24	5312.03	5922.13	399.279	3895.01	48.5341	13032.5	883.081	136.778	6616.47
F26P92_48hpi_I_bio2	2019	2440.97	315.472	54.8513	8300.86	782.762	1262.29	4244	11544.5	7466.98	761.574	6858.87	61.794	12211.6	1457.53	141.696	11163	87.9314
F26P92_48hpi_I_bio3	2019	1285.31	191.597	55.2986	2792.02	37.6965	1133.16	2077.39	7370.37	6737.11	983.944	7186.75	48.588	4588.39	1281.57	318.746	7615.83
F26P92_72hpi_I_bio1	2019	1218.46	303.696	38.7589	1026.73	28.0863	351.006	1229.13	1655.31	8188.56	390.541	3419.22	33.8723	3279.94	541.322	269.461	4785.8	213.154
F26P92_72hpi_I_bio2	2019	2008.04	166.96	84.2817	5514.86	738.03	934.334	4600.45	6095.75	7089.76	664.299	8480.12	45.4802	7034.13	869.083	367.721	8383.99
F26P92_72hpi_I_bio3	2019	1478.18	217.392	116.956	6058.77	654.788	1476.54	3657.21	12931.8	7435.69	437.462	7837.51	35.3269	5417.27	1043.45	217.293	8281.98
F26P92_0hpi_NI_bio1+2+3	2019	1282.05	246.516	47.1322	3915.09	75.8519	602.881	1433.32	3034.29	9641.45	566.633	5155.91	45.9417	2627.78	811.669	283.516	7598.35	193.275
F26P92_8hpi_NI_bio1	2019	2802.74	151.105	51.0872	7481.58	506.462	1115.7	2229.1	8601.22	7599.59	552.443	4631.46	31.8997	2849.55	874.227	324.542	10939.9
F26P92_8hpi_NI_bio2	2019	2404.23	155.374	63.1088	6038.62	156.386	931.878	2148.79	8460.74	8839.85	1378.32	4460.04	45.5385	3248.01	1217.53	301.469	9053.12	166.693
F26P92_8hpi_NI_bio3	2019	1704.02	292.017	55.5689	4325.16	482.866	923.272	2306.59	11965.6	6796.18	242.029	5458.82	29.6751	3621.82	783.754	189.073	8767.68	79.9853
F26P92_12hpi_NI_bio1	2019	1907.9	267.888	49.543	5971.73	190.537	800.564	1188.64	5082.85	9065.05	2642.65	2765.53	51.2772	5651.72	1490.43	526.387	7313.48	299.897
F26P92_12hpi_NI_bio2	2019	1706.73	218.376	53.7906	4197.4	89.0071	848.33	3133.35	10955.5	8802.22	513.11	5646.17	31.2808	3064.58	930.458	249.666	7570.44	197.19
F26P92_12hpi_NI_bio3	2019	2616.28	228.823	58.0669	5810.38	197.04	1003.56	1424.98	4511.9	7539.13	272.377	2205.01	33.9598	12229.5	728.336	302.676	6155.22	152.361
F26P92_24hpi_NI_bio1	2019	2574.28	171.268	59.6751	3986.31	622.852	732.907	1608.07	3826.71	6085.44	496.161	3113.28	29.2947	1985.83	613.442	300.436	5626.68	106.343
F26P92_24hpi_NI_bio2	2019	2124.05	137.826	32.5903	1573.58	50.594	547.087	2303.15	3045.34	6833.56	267.387	5914.04	15.0171	2027.19	527.658	219.425	5043.06	219.153
F26P92_24hpi_NI_bio3	2019	3384.59	524.376	39.6836	2826.38	364.395	368.515	2665.44	2779.26	5448.17	222.208	6672.33	18.9403	2411.9	553.153	107.659	7024.94	41.3347
F26P92_48hpi_NI_bio1	2019	2590.75	307.276	67.0414	2319.38	52.2415	427.676	1852.36	1100.81	6073.07	817.676	2869.25	41.3576	3441.34	680.906	233.079	4788.12	177.642
F26P92_48hpi_NI_bio2	2019	1855.49	138.898	45.9348	3080.21	73.0189	436.035	1509.04	1343.09	5596.03	755.985	2884.75	28.5168	2375.37	702.215	308.259	4999.84
F26P92_48hpi_NI_bio3	2019	3049.62	353.323	215.212	4204.16	301.858	648.739	2973.88	4812.03	6033.07	284.217	5879.05	25.0753	2895.57	778.507	267.916	7343.01	123.78
F26P92_72hpi_NI_bio1	2019	2038.12	305.857	111.366	4319.32	482.503	445.598	4096.18	4648.98	6255.34	414.746	3891.34	26.0192	2944.29	1059.47	264.067	8963.75	125.106
F26P92_72hpi_NI_bio2	2019	1834.72	442.567	40.465	2338.09	551.54	397.535	1391.78	1845.37	6725.39	296.572	2049.55	20.0062	6554.8	554.858	231.834	6499.37	173.616
F26P92_72hpi_NI_bio3	2019	2663.97	685.8	103.584	6482.39	249.204	638.049	4540.09	5739.56	8240.77	333.837	5088.13	26.2261	3299.55	750.162	288.398	7743.53	335.494
F13P71_0hpi_I_bio1+2+3	2019	3133.1	380.258	138.503	3446.11	234.54	779.12	4952.61	3285.2	5769.25	702.522	6635.8	15.2106	2195.44	1206.65	338.163	8023.6
F13P71_8hpi_I_bio1	2019	2689.56	616.464	108.583	8082.71	371.178	921.45	5613.61	7786.26	7429.43	588.408	5881.14	24.1831	4023.71	1588.06	270.663	13715.2
F13P71_8hpi_I_bio2	2019	2505.92	632.492	78.0209	3585.38	12.9167	1129.49	1543.86	3629.89	7749.94	438.894	2869.74	39.2776	9151.42	1000.9	320.704	8254.65
F13P71_8hpi_I_bio3	2019	2130.6	566.795	76.7669	3419.82	14.5705	587.73	1376.34	3881.96	5417.72	314.191	3451.21	34.9474	4257.62	918.874	237.651	9620.52
F13P71_12hpi_I_bio1	2019	2212.72	505.282	155.974	4283.31	30.0921	772.782	2867.43	5054.82	7052.8	411.123	7891.82	40.3348	3971.73	1454.68	407.28	8561.95
F13P71_12hpi_I_bio2	2019	3876.28	593.945	76.8414	2591.61	28.5014	434.683	1678.28	2242.78	6002.01	321.058	3332.13	27.4996	1951.72	839.403	366.601	7630.47
F13P71_12hpi_I_bio3	2019	3812.65	431.637	93.3724	3327.79	11.348	647.644	1038.55	2458.55	5816.92	376.74	2169.84	35.3046	1800.51	1537.34	331.916	10526.6
F13P71_24hpi_I_bio1	2019	1356.93	773.044	107.15	7151.88	80.9443	451.273	2382.89	4991.44	5492.91	765.13	5726.6	30.7739	2735.06	1038.37	253.068	8265.68
F13P71_24hpi_I_bio2	2019	3493.64	511.733	119.78	6873.92	43.2348	866.219	2039.07	5710.07	5126.02	466.278	3291.8	41.598	5081.61	1388.46	210.406	9050.61
F13P71_24hpi_I_bio3	2019	3377.17	810.19	170.86	6192.99	125.166	1434.25	3136.69	4387.14	6937.42	329.098	5014.09	38.3225	4067.56	1573.18	230.411	9448.8
F13P71_48hpi_I_bio1	2019	4070.9	713.609	81.9408	3474.4	36.4842	277.943	1272.63	2325.86	6585.9	334.603	3229.89	51.8471	4452.42	744.148	339.981	7647.3
F13P71_48hpi_I_bio2	2019	1789.65	250.958	142.489	5948.47	210.662	757.875	4059.23	3379.57	5606.81	1030.94	4111.86	32.4614	3466.75	1078.01	406.932	7076.38
F13P71_48hpi_I_bio3	2019	2186.01	495.655	105.755	6168.4	264.904	2174.42	2985.02	6426.1	6726.24	690.074	4859.6	48.7116	5043.92	1575.46	284.977	9898.1
F13P71_72hpi_I_bio1	2019	2659.08	632.678	134.871	2964.6	21.4369	758.69	1753.85	2305.9	5634.27	1313.13	3373.23	58.0138	5977.96	1317.36	360.706	8792.48
F13P71_72hpi_I_bio2	2019	1402.16	938.137	88.4251	16900.6	361.248	1441.97	9062.88	9906.05	5046.18	484.472	8853.79	27.3117	5785.33	1596.86	216.905	10693.7
F13P71_72hpi_I_bio3	2019	3476.13	494.145	100.942	3863.03	14.3452	629.397	2134.84	2811.38	5261.64	265.009	4104.72	29.2318	2019.72	786.323	185.536	7698.17	163.169
F13P71_96hpi_I_bio1	2019	3922.14	1240.88	71.8111	2529.9	23.7068	255.224	770.262	2975.03	4302.45	625.327	1402.48	43.3082	3083.17	821.467	340.32	7535.2
F13P71_96hpi_I_bio2	2019	3106.1	491.336	69.6791	10667	36.2346	1410.07	1139.42	9176.22	4214.08	457	2334.38	59.0276	3794.12	2030.42	321.656	10500.8
F13P71_96hpi_I_bio3	2019	3229.02	489.853	82.8426	4743.26	75.3375	764.413	1596.12	5972.86	4862.71	405.762	2261.48	35.2272	2191.37	1348.34	279.134	7423.69
F13P71_120hpi_I_bio1	2019	4744.27	436.505	209.105	4744.99	70.6095	554.553	1008.72	2385.22	5030.36	321.643	2315.67	49.0668	2632.34	801.425	203.21	6882.36
F13P71_120hpi_I_bio2	2019	3532.83	559.963	86.3482	7899.54	8.213	1438.4	708.653	2526.88	4831.4	492.239	2009.9	36.1244	1562.34	1502.54	245.423	7534
F13P71_120hpi_I_bio3	2019	3234.09	863.637	89.926	5206.95	26.4146	756.57	1210.1	2891.28	5289.78	485.815	3076.94	43.5315	2494.03	1408.99	244.164	8756.39
F13P71_0hpi_NI_bio1+2+3	2019	4117.69	698.112	73.7206	3375.43	11.4757	521.225	726.578	2241.43	8880.79	457.278	1996.49	40.5295	1077.02	991.329	363.583	10157.1
F13P71_8hpi_NI_bio1	2019	1997.26	365.652	259.643	5213.86	74.6556	1046.36	3593.95	3793.75	10306.5	303.417	9517.87	36.8738	1951.34	884.292		8865.72
F13P71_8hpi_NI_bio2	2019	4161.18	893.509	90.1511	3136.27	18.0869	522.296	1878.17	2333.06	7623.79	385.279	4345.96	35.0007	1060.64	990.681	226.437	10505.4
F13P71_8hpi_NI_bio3	2019	2113.59	281.12	307.09	4477.45	13.8529	1385.37	2890.75	4279.22	6587.32	188.28	6385.39	23.7253	2032.2	757.95		6459.16
F13P71_12hpi_NI_bio1	2019	3468.52	474.622	83.8011	7869.44	26.3376	688.497	1275.53	7685.29	6973.8	1284.08	3634.46	46.5658	1146.18	1906.88	354.752	11549.5
F13P71_12hpi_NI_bio2	2019	3955.19	992.001	104.899	4311.63		673.352	2098.37	2296.16	8466.56	527.358	3697.64	33.1648	1815.6	765.927	239.084	6606.89	295.956
F13P71_12hpi_NI_bio3	2019	3825.72	522.636	65.7335	4469.56		703.115	965.273	2418.77	8518.7	283.887	2785.69	69.9594	723.083	595.929	292.761	5974.72	303.575
F13P71_24hpi_NI_bio1	2019	3140.9	474.085	118.234	2971.2	63.9769	338.255	1556.8	1886.13	6567.67	511.477	2473.9	21.6926	1397.47	893.668	281.663	7502.03	230.433
F13P71_24hpi_NI_bio2	2019	1830.04	517.677	304.206	8108.98	38.2429	1452.28	4334.57	4652.4	8280.91	519.519	7784.39	27.4236	2696.58	1137.43	179.118	6549.43	216.485
F13P71_24hpi_NI_bio3	2019	3134.35	359.673	80.3794	4738.25	28.4901	313.332	918.277	3601.42	5457.33	498.439	1882.48	29.5217	968.873	793.9	218.516	6331.42	131.74
F13P71_48hpi_NI_bio1	2019	1941.59	269.51	80.4616	4545.11	32.0973	667.312	1059.25	4179.84	8109.01	354.343	3639.68	21.0341	973.095	1084.53	374.37	9969.97	236.021
F13P71_48hpi_NI_bio2	2019	1947.86	279.812	104.704	5213.71	27.9454	409.094	1497.31	1577.69	6162.34	212.743	3189.47	22.3772	1139.14	453.623	94.4138	5488.49	199.787
F13P71_48hpi_NI_bio3	2019	2382.25	288.38	80.65	2848.83	5.72845	353.723	1247.83	717.231	6895.18	565.97	3155.21	56.2292	955.491	691.989	152.284	6137.55	231.821
F13P71_72hpi_NI_bio1	2019	4138.85	719.609	90.3395	2366.24	170.356	229.449	761.915	1959.94	5599.28	370.922	1292.65	21.6141	910.453	757.911	258.958	7806.43	126.801
F13P71_72hpi_NI_bio2	2019	2795.15	436.613	225.533	4793.42	35.4851	427.098	2166.09	3151.93	5393.64	243.807	4775.22	35.7573	1262.51	851.042	344.418	7324.95	120.43
F13P71_72hpi_NI_bio3	2019	2629.67	347.221	112.488	8415.53	12.7055	596.94	1588.42	4751.1	5377.99	237.773	1912.08	29.5417	1644.92	1533.68	167.825	9227.87	126.232
F13P71_96hpi_NI_bio1	2019	3267.42	607.007	155.366	6332.46	21.7018	444.135	1850.28	3867.26	6274.05	228.963	3296.14	68.6288	1312.52	817.492	228.118	11432.6
F13P71_96hpi_NI_bio2	2019	3183	609.954	94.1702	5315.55	4.93428	527.529	870.61	2396.81	6267.41	204.463	2437.82	55.3926	1048.33	673.693	187.091	8411.84
F13P71_96hpi_NI_bio3	2019	2150.25	446.389	91.9592	3936.58		372.005	992.069	1018.66	5014.37	224.473	2463.1	23.507	782.296	530.544	244.039	6734.88	126.29
F13P71_120hpi_NI_bio1	2019	3026.92	456.451	60.6977	7883.05	208.3	705.238	1253.53	3628.48	4926.61	212.224	1632.79	26.2469	1258.63	1546.22	144.075	8127.98	132.216
F13P71_120hpi_NI_bio2	2019	3244.5	431.065	171.355	3929.55	35.024	1513.8	2689.7	2556.09	7227.27	344.405	5637.77	34.4958	1624.52	939.187	220.299	8026.88
F13P71_120hpi_NI_bio3	2019	3507.91	297.717	62.5817	4256.65	10.2628	198.312	723.86	1506.84	4784.65	149.644	1822.6	24.2098	765.22	665.494	145.988	6583.47	132.032
NY42_0hpi_I_bio1+2+3	2019	5332.79	958.824	61.9873	5490	17.0867	434.232	622.527	4149.1	4025.47	647.237	774.05	51.7129	1979.29	873.222	212.339	5807.98
NY42_4hpi_I_bio1	2019	3822.29	592.281	76.9742	2794.34	16.8411	193.16	1144.26	3812.05	3912.48	211.752	1631.82	22.7147	1548.09	591.442	107.925	6796.19
NY42_4hpi_I_bio2	2019	5159.99	437.781	267.267	4096.99	100.512	375.007	2615.24	2282.76	4749.95	1570.61	2898.65	57.6763	1858.72	1358.04	291.963	8276.97
NY42_4hpi_I_bio3	2019	3215.96	418.242	81.5835	3473.68	90.2777	144.931	1419.63	3355.72	5550.34	221.054	1664.45	31.7547	2385.43	485.201	228.027	6942.92	265.921
NY42_8hpi_I_bio1	2019	5456.28	575.109	61.3202	3594.56	56.6475	215.88	1349.22	9253.57	3496.62	471.375	1283.05	48.7529	4276.14	796.027	189.148	7017.2	75.8655
NY42_8hpi_I_bio2	2019	3648.69	696.779	349.446	3970.79	80.7665	402.193	1396.99	8587.01	3376.86	421.804	1000.35	39.4379	2714.46	778.084	145.946	8826.81	105.397
NY42_8hpi_I_bio3	2019	6879.7	418.273	56.2827	3558.45	172.293	263.102	1019.63	4305.31	2957.6	304.383	864.903	143.755	1972.35	685.56	185.755	7464.5
NY42_12hpi_I_bio1	2019	3631.08	323.412	59.6943	4907.95	32.4551	377.727	807.587	3404.77	2975.28	248.561	714.969	42.1092	2997.55	595.999	130.456	6291.84
NY42_12hpi_I_bio2	2019	2793.12	436.067	63.2431	1469.88	11.9174	253.686	736.143	2481.28	5642.61	185.134	1466.04	32.0617	1363.2	549.507	142.872	7250.1	177.448
NY42_12hpi_I_bio3	2019	3892.42	485.59	59.5653	3640.65	55.2905	300.821	1024.55	2839.06	3200.85	340.166	1355.27	33.303	1240.83	697.715	153.104	6470.05	76.2631
NY42_24hpi_I_bio1	2019	4848.98	383.512	42.7283	2287.18	33.1499	158.464	662.44	2882.02	3101.95	120.153	529.131	41.3403	2683.74	495.605	153.731	5697.58
NY42_24hpi_I_bio2	2019	3256.83	563.211	139.653	3895.47	118.788	300.34	2649.3	3997.22	3166.09	509.092	1755.12	47.259	2846.97	601.162	122.49	7097.86
NY42_24hpi_I_bio3	2019	3683.68	245.152	39.8895	3465.2	319.298	223.533	865.676	4565.46	2833.07	100.136	617.862	65.2537	1699.68	667.517	122.503	5493.55
NY42_48hpi_I_bio1	2019	3836.6	457.262	59.3412	3534.89	123.206	303.96	1218.51	6733.22	2568.47	615.572	984.886	43.1004	2259.4	575.076	178.111	5704.87
NY42_48hpi_I_bio2	2019	8692.23	927.283	46.3762	7195.4	12.4089	406.513	1381.65	4350.02	3730.26	226.131	738.259	55.1866	2715.67	916.33	235.635	8980.24
NY42_48hpi_I_bio3	2019	7415.13	1148.73	58.5589	6269.24	15.6385	387.592	1045.52	5270.57	2733.11	597.427	529.068	73.3357	6308.72	979.24	188.223	10068.3
NY42_72hpi_I_bio1	2019	6509.93	1230.32	67.4358	5408	108.119	403.15	1346.47	18263.4	2940.32	282.975	883.262	43.4471	3422.69	820.659	308.992	12106.8
NY42_72hpi_I_bio2	2019	2840.97	467.36	32.0325	6899.17	2.9826	424.668	583.636	4047.7	2273.41	279.936	540.217	42.7422	4289.12	637.236	134.761	6372.42
NY42_72hpi_I_bio3	2019	2157.88	503.691	140	3438.16	152.549	615.979	726.403	10866.2	5685.01	600.337	1196.69	24.2414	2173.87	935.564		11448.1
NY42_96hpi_I_bio1	2019	4672.73	452.2	74.7552	6734.83	228.011	571.485	2064.62	5958.81	3854.88	205.46	2145.97	38.8174	2632.9	585.835		5667.9
NY42_96hpi_I_bio2	2019	3878.67	1062.38	65.4211	5295.07		306.5	736.624	4141.43	2883.44	339.241	629.534	33.1632	2263.8	746.531	88.2349	6824.6
NY42_96hpi_I_bio3	2019	4233.81	556.574	98.403	5383.85	26.2466	627.261	1045.93	5585.7	2983.95	418.547	1232.22	38.4142	3428.3	722.402	133.112	6322.82
NY42_120hpi_I_bio1	2019	4802.47	453.581	70.3744	7110.94	140.723	463.528	1891.61	5226.56	2679.19	129.84	1012.37	41.7538	2695.85	642.408	176.565	6161.24
NY42_120hpi_I_bio2	2019	3627.55	1110.56	85.162	10088.1	59.9904	450.132	1461.63	10457.9	3177.73	210.618	1399.18	36.2855	5143.89	734.115		9199.8
NY42_120hpi_I_bio3	2019	6250.75	534.14	50.2051	5206.46	9.34414	378.018	460.554	4920.42	3325.89	155.958	776.282	37.461	2178.72	597.306		5852.89
NY42_0hpi_NI_bio1+2+3	2019	3012.74	603.179	71.139	4092.78	13.3632	281.201	559.823	2171.81	4855.04	294.422	781.409	33.0182	1115.75	572.579		6447.88	154.857
NY42_4hpi_NI_bio1	2019	6302.52	887.417	92.0604	3404.77	8.55702	748.079	1050.64	1662.46	4985.88	583.926	1302.96	41.9372	1151.95	827.396		7665.77
NY42_4hpi_NI_bio2	2019	5619.25	263.972	235.305	5002.41	677.845	288.23	1791.16	7030.72	3274.66	309.742	1191.16	34.0844	1560.83	654.915		6462.4
NY42_4hpi_NI_bio3	2019	3797.23	378.16	131.269	3351.65	115.347	977.349	1166.96	3004.92	5818.64	315.339	1827.5	27.3858	746.266	795.268	195.076	5624.2	110.853
NY42_8hpi_NI_bio1	2019	3609.87	396.495	199.164	8520.75	95.5384	552.74	838.343	3801.2	6546.78	317.841	1010.42	44.047	1460.23	840.592	213.403	14105.5	103.224
NY42_8hpi_NI_bio2	2019	4460.84	355.508	163.609	7469.94	793.92	369.284	2236.08	12378.9	3112.93	192.572	2124.16	16.003	1805.97	648.351	198.244	7626.77
NY42_8hpi_NI_bio3	2019	5386.74	918.161	50.5681	2485.82	8.27662	149.099	426.658	3882.71	2855.46	119.442	305.466	34.438	955.694	419.234	109.775	6912.68	54.3218
NY42_12hpi_NI_bio1	2019	4889.99	410.252	59.4994	4161.26	13.1847	148.819	725.835	4385.59	2350.69	136.809	491.773	56.4717	1092.22	539.968	155.51	6535.64	170.422
NY42_12hpi_NI_bio2	2019	4970.76	603.838	49.0391	8986.32	23.7781	179.104	887.387	3329.14	3858.32	383.916	657.06	42.6763	1451.08	542.378		7230.16	153.218
NY42_12hpi_NI_bio3	2019	6325.34	505.396	76.8375	6882.69	18.7675	250.598	499.257	1380.09	2594.62	211.231	299.924	50.3381	1194.85	511.313	117.29	6575.33	64.5588
NY42_24hpi_NI_bio1	2019	4747.42	739.458	103.113	7642.12	336.442	221.326	1570.84	5010.07	2835.37	346.238	860.696	32.0346	1752.5	519	217.719	7857.81	181.384
NY42_24hpi_NI_bio2	2019	5160.11	505.666	48.2711	5644.33	137.943	176.469	650.972	3352.9	2615.23	153.474	313.21	30.9326	1228.45	387.562		6617.05	142.348
NY42_24hpi_NI_bio3	2019	5778.07	1028.4	51.3373	1751.24	56.8228	119.656	511.321	1633.8	3556.85	159.249	280.263	25.5613	1295.09	358.695		6071.03	260.38
NY42_48hpi_NI_bio1	2019	3225.35	473.96	111.334	3314.87	19.3294	313.64	802.179	9061.25	5791.2	244.557	990.906	42.8429	916.355	720.809	152.802	7370.92	280.987
NY42_48hpi_NI_bio2	2019	3682.67	1036.27	63.3862	4027		195.782	1017.65	3833.53	2383.51	181.503	747.833	49.9494	1170.01	428.257		7527.44
NY42_48hpi_NI_bio3	2019	5451.35	1142.68	75.1585	5061.01	20.9479	97.1477	667.674	4452.91	2483.86	139.099	217.806	22.3804	1469.9	313.389		6628.46	208.605
NY42_72hpi_NI_bio1	2019	6552.52	481.403	45.9803	7843.8	39.2261	161.347	859.411	6956.53	2001.92	253.088	322.992	45.1116	1494.67	536.745	248.537	8490.12	100.952
NY42_72hpi_NI_bio2	2019	7113.05	435.366	34.9445	5532.58	133.494	248.123	560.825	5538.42	1679.44	136.47	203.873	36.1934	1503.74	351.942	184.319	4529.56
NY42_72hpi_NI_bio3	2019	4482.37	1139.51	64.0287	4689.36	27.922	195.442	701.33	6261.01	1548.35	236.909	184.677	31.892	1360.57	328.784		6521.22	106.197
NY42_96hpi_NI_bio1	2019	6531.39	521.333	42.2893	8402.8	78.0299	215.306	1241.82	2894.27	1792.73	506.537	341.091	49.577	1654.74	574.877		6529.96	131.395
NY42_96hpi_NI_bio2	2019	6509.29	892.493	40.4298	2112.84		120.68	361.894	994.994	1634.03	129.446	165.251	38.7955	1182.97	303.984		4948.73	151.744
NY42_96hpi_NI_bio3	2019	4579.12	1035.33	92.2589	10968.7	485.411	281.329	6177.38	4599.16	2911.1	395.878	1227.55	61.1041	3279.12	443.819		7407.21	158.218
NY42_120hpi_NI_bio1	2019	6077.24	707.511	83.5786	8773.48	184.386	180.046	808.11	12605	1771.71	464.682	247.528	45.8049	1605.93	652.338		9763.19
NY42_120hpi_NI_bio2	2019	2291.5	1307.02	80.561	36096.7	676.541	479.715	6778.44	15267	1447.52	240.924	761.38	56.1753	5539.65	634.15		7948.28
NY42_120hpi_NI_bio3	2019	3538.89	916.405	78.9082	10581.8	229.467	213.842	1385.54	7825.53	1535.89	336.328	341	32.6545	2425.03	669.55	253.896	8878.84
