# Supplementary material for: Secondary and primary metabolites reveal putative resistance-associated biomarkers against Erysiphe necator in resistant grapevine genotypes
Source: Front Plant Sci. 2023 Jan 31;14:1112157. doi: 10.3389/fpls.2023.1112157 (PMC9927228; doi:10.3389/fpls.2023.1112157)
Supplement: Supplementary file 5 [file DataSheet_5.xlsx]

## Sheet: Sheet1
Supplementary Table 5. Quantification of phenolic compounds in grapevine samples in inoculated (I) and not-inoculated (NI) samples at different time points, hours post- inoculation (hpi) for each genotype in both years.
sample	year	gallic acid	3,5-diOH-benzoic acid	protocatechuic acid	ellagic acid	caftaric acid	t-resveratrol	t-piceide	cis-piceide	phlorizin	catechin	epicatechin	epigallocatechin	gallocatechin	catechin gallate	epicatechin gallate	procyanidin B1	procyanidin B2 + B4	procyanidin B3 (as B1)	taxifolin	quercetin-3-Glc + quercetin-3-Gal (as que-3-Glc)	isorhamnetin-3-Glc	quercetin-3,4-diglucoside	quercetin-3-glucuronide	methyl gallate	esculin	fertaric acid	piceatannol	isorhapontin	hesperidin	gallocatechin gallate	epigallocatechin gallate	quercetin-3-Rha	kaempferol-3-Glc	syringetin-3-Glc+syringetin-3-Gal	kaempferol-3-rutinoside	rutin	isorhamnetin-3-rutinoside	kaempferol-3-glucuronide	arbutin	t-coutaric acid	astringin	pallidol	isohopeaphenol
		µg/g	µg/g	µg/g	µg/g	µg/g	µg/g	µg/g	µg/g	µg/g	µg/g	µg/g	µg/g	µg/g	µg/g	µg/g	µg/g	µg/g	µg/g	µg/g	µg/g	µg/g	µg/g	µg/g	µg/g	µg/g	µg/g	µg/g	µg/g	µg/g	µg/g	µg/g	µg/g	µg/g	µg/g	µg/g	µg/g	µg/g	µg/g	µg/g	µg/g	µg/g	µg/g	µg/g
BC4_0hpi_I_bio1+2+3	2021		4.60439	1.19658	110.752	1393.91		6.49224	18.8259	1.08743	25.6779	23.4181	275.653	56.425	2.0455	2.20316	44.4957	14.1568			1.86763	1.05105	0.307229	342.104		0.396164	18.8986	0.226379	0.210209	0.885305	3.88483	4.89545		0.424461	0.0323399	0.00404249	9.47155	1.46338	3.82824	11.1088	1003.25	43.6471	44.3224	43.5
BC4_8hpi_I_bio1	2021	0.385647	4.09693	6.02516	152.911	1040.37	0.485461	8.52506	23.6333	0.567128	19.2733	11.0023	28.6513	11.4469	1.08435	1.1887	16.3469	4.7185	2.63601		0.880182	0.367499	0.0998145	180.837	0.00453702	0.793979	21.814	0.607961	0.254073		1.44277	2.51351		0.353888			1.64694	0.281295	1.17963	6.56053	532.403	65.9174	48.7953	48.7798
BC4_8hpi_I_bio2	2021			2.98961	201.136	1486.47	2.1899	7.80182	28.0084	0.948493	46.5877	36.5867	216.879	97.2391	1.71566	1.89234	71.3648	14.3064	6.28144	1.18097	1.62267	0.423102	0.278969	197.142		0.450999	13.5021	0.70672	0.218525	1.14377	3.29648	4.4356	0.0232474	2.16201			4.15663	0.464948	0.785761	10.1824	786.375	53.804	53.6818	52.536
BC4_8hpi_I_bio3	2021			2.54347	178.927	970.134		3.45305	13.1805		27.3717	14.0354	49.1765	22.9501	1.51176	1.67178	30.2605	2.98984			2.4424	0.572701	0.387415	205.486		0.345305	14.4902	0.589545	0.155808	0.00842207	2.08025	3.08669	0.0378993	1.20436	0.0421104	0.0126331	5.02377	0.564279	1.9834	11.5214	502.258	45.443	48.3861	45.4323
BC4_24hpi_I_bio1	2021		4.71712	3.7113	201.836	1272.41		8.70273	19.3848	0.543248	33.7621	11.6395	69.2776	39.0117	1.87179	2.08156	35.0153	7.62161	6.71261		1.26937	0.268935	0.0699231	300.82		0.607793	25.6671	0.521734	0.112953		2.56026	3.84577	0.0268935	0.408781	0.0484083		4.84621	0.527112	3.68441	9.14916	688.311	58.3764	57.8524	58.6657
BC4_24hpi_I_bio2	2021	0.375368		2.19519	187.309	1498.38		4.98432	12.4537	1.55849	34.9045	19.1438	188.863	95.5384	2.34724	2.5373	86.2777	14.3638	7.7592		1.30666	0.917039	0.204314	295.201		0.532168	23.786	0.446641	0.308847		3.82496	4.99858		0.974057			6.00589	1.03583	2.12867	6.53806	968.261	53.949	52.0464	51.1703
BC4_24hpi_I_bio3	2021	0.20665	4.86682	7.54483	215.131	1035.63		1.80924	7.27071	0.202433	39.3942	7.35084	28.1466	21.1626	1.27364	1.42968	44.3665	7.44362	4.40713		1.30316	0.177129	0.096999	220.361		0.775992	20.0619	0.295214	0.0674775		1.60259	2.6021		0.392213		0.0590429	4.51678	0.181346	2.55571	7.23275	510.613	48.6661	45.4381	45.3026
BC4_48hpi_I_bio1	2021			5.8678	137.963	1202.6		5.63392	13.4091	0.369011	36.4801	11.6472	30.2745	27.4835	0.971903	1.15901	32.0312	8.67956	5.083		1.08105	0.301446	0.124736	220.57	0.015592	0.530129	30.3161	0.56651	0.140328	0.0103947	2.50512	3.74728	0.0259867	0.634076	0.0467761		2.77538	0.431379	1.89183	8.2118	513.335	56.4176	58.5289	56.9552
BC4_48hpi_I_bio2	2021	0.246122	2.85752		257.585	1015.14		5.22696	14.029	0.463043	25.4298	9.2108	34.3737	28.6503	1.53931	1.69782	33.0596	7.3044	5.5732		1.36827	0.292009	0.00417156	247.636		0.738366	20.5616	0.396298	0.0584018		2.17755	3.17873	0.0292009	0.442185	0.0333725		2.74906	0.312867	2.71986	6.11551	616.789	52.6081	45.253	45.0423
BC4_48hpi_I_bio3	2021		4.88888	5.82505	292.539	1163.6		2.17344	6.39989	1.12231	34.8463	8.31602	65.5428	42.1604	1.33034	1.53291	34.3755	6.14805	5.09692		1.00734	0.312056	0.153291	258.344		0.864998	22.0574	0.361328	0.0875947		3.3286	4.65347		0.717182	0.0383227		2.8304	0.268259	1.95446	5.18451	581.238	64.6795	58.922	58.8047
BC4_96hpi_I_bio1	2021			1.80232	80.4907	1419.39	2.55861	13.019	43.3147	0.839774	49.9838	63.1942	331.74	63.0076	2.53897	2.72067	68.4293	30.6248	5.60341		1.08532	0.314302	0.348678	150.943		0.353589	18.1018	0.368322	0.176795	0.623692	2.71085	3.96315	0.0245548	0.348678	0.0245548		2.40637	0.589315	0.628603	23.1159	723.277	55.9348	54.5147	55.2699
BC4_96hpi_I_bio2	2021	0.365232		6.8958	289.095	1219.78		16.5663	46.8533	0.735916	40.3609	27.1689	83.9871	31.7098	1.78255	1.9897	43.1083	6.05086	3.51059		4.67715	0.937611	0.337976	399.046		1.24288	24.6068	1.61356	0.348879		2.76377	4.07207		3.89218	0.0381586	0.0327074	8.16594	0.572379	5.62567	18.9975	720.855	88.1476	65.0544	64.5402
BC4_96hpi_I_bio3	2021	1.69859	6.06948	11.3059	269.665	617.405	0.0757333	3.90567	17.7811		11.3708	2.54788	0.611276	1.83924	0.638323	0.827657	8.86621	1.62827	1.9312		0.513905	0.167695	0.281295	66.364		0.600457	34.5236	0.503085	0.216381		0.984533			1.61204			0.573409	0.178514	0.178514	13.2425	362.205	69.1194	58.1881	58.4543
BC4_0hpi_NI_bio1+2+3	2021		5.20266	1.61645	138.387	1408.48	0.552065	8.49738	22.6258	0.618313	34.8684	35.3233	293.133	78.6891	2.16409	2.33634	54.0273	30.3857	3.08715	0.11483	1.59878	0.29149	0.154578	230.193		0.428402	23.1249	0.251742	0.132496	0.344489	3.19314	4.27519		0.322406			5.07458	0.803807	1.33379	9.19519	707.726	47.5581	53.1422	53.2993
BC4_8hpi_NI_bio1	2021	0.244204		6.02056	160.005	1170.46		1.87849	6.56063	1.28207	34.1275	17.2821	155.863	49.0333	1.02847	1.19754	44.7363	10.3129	6.44792		1.42296	0.502496	0.0939245	281.252		0.685649	16.7233	0.28647	0.0657472		2.25419	3.3625		0.7467			4.49429	0.507192	2.64867	6.33051	594.889	50.8538	50.4841	50.4415
BC4_8hpi_NI_bio2	2021	0.284982			234.597	1075.09	0.764271	10.9545	32.2591	1.1572	63.551	39.0167	61.5173	31.266	2.70733	2.88005	48.8529	15.2422	6.47255	0.41452	2.15032	0.444745	0.181352	199.751	0.0345433	0.902444	22.8331	0.794496	0.453381		1.53286	2.55189		1.04062	0.0345433		2.80664	0.250439	0.885172	11.3475	589.287	46.6942	51.9761	46.4814
BC4_8hpi_NI_bio3	2021	0.719386			195.999	973.176		3.10021	9.48049	0.668002	68.9969	33.0404	120.472	40.2214	1.04054	1.1947	53.6756	16.0706	11.356	0.0299744	2.98032	0.740797	0.334001	252.029		0.783617	23.2259	0.334001	0.0770771		1.98259	3.00601		1.57152		0.00856412	5.29263	0.308308	2.5778	7.73769	556.895	46.8713	47.1146	46.7531
BC4_24hpi_NI_bio1	2021	0.524511		5.86245	107.418	921.723		1.5921	6.55871	0.519869	19.6622	8.63354	45.2193	22.0295	0.589495	0.751954	29.2659	3.84796			0.663762	0.162459	0.120684	198.683		0.380619	18.6549	0.218159	0.0185668		1.42964	2.49723		0.348127			2.67825	0.552361	1.41572	5.24975	514.219	52.5547	49.8584	49.8621
BC4_24hpi_NI_bio2	2021				184.344	1133.02		5.35672	15.4121	1.15821	44.5604	37.1812	236.064	68.4221	2.42171	2.5972	47.3155	11.3276	5.36111		3.47024	0.794076	0.456265	284.31	0.00438716	0.83356	20.2906	0.368521	0.144776		2.67178	3.73347		1.61009	0.0219358		3.79928	0.767753	2.69372	8.83574	685.447	50.0058	48.612	47.8794
BC4_24hpi_NI_bio3	2021	0.975985		10.4726	275.973	546.195		0.493475	3.15276		12.5452	2.91699	8.07655	3.60237	0.723764	0.915671	8.45488	2.96634	2.93892		3.28435	1.3598	0.690866	301.678		0.80601	48.9089		0.087729		0.997917	2.27547	0.0274153	2.0726		0.186424	8.0601	1.35432	4.35903	11.9695	391.617	61.6787	58.95	58.9394
BC4_48hpi_NI_bio1	2021	1.44577	8.3122		216.862	952.5		5.62551	14.8871	0.0748492	23.5145	4.81005	37.8934	36.0734	2.51336	2.67094	48.6796	2.58033	2.50942	0.0787887	4.86126	0.646067	1.60335	282.004		0.303336	9.8604	0.397883	0.421519	0.0787887	2.42669	3.38003	0.0236366	0.2797	0.0315155	0.0354549	10.2583	0.803644	3.51791	21.7929	495.381	42.6301	47.3368	46.4102
BC4_48hpi_NI_bio2	2021	0.290584	4.63118		252.644	1088.33		6.48819	18.5747	1.07153	57.531	36.9132	98.6623	44.7363	1.92058	2.09765	52.4594	13.276	5.05797		4.16352	0.349609	0.48582	243.414	0.0317826	0.740081	14.1841	0.676515	0.213397	0.299665	3.03297	4.14082	0.0227019	2.91492			3.80483	0.585708	2.07495	9.34862	606.77	57.4888	49.0425	48.892
BC4_48hpi_NI_bio3	2021	0.112906	3.87318		49.8211	1255.72	0.103088	22.1935	58.0584	1.48251	73.0946	92.4899	653.409	123.78	1.3696	1.59051	93.7663	47.1654	7.06892		3.0092	0.957249	0.422172	345.312		0.598894	22.7776	0.33381	0.19145		3.38719	4.58498	0.0490897	1.99304			5.83677	0.888524	3.03865	29.2624	731.712	52.893	55.5001	53.1381
BC4_96hpi_NI_bio1	2021	0.265017	3.83222		296.776	1015.72		3.55879	7.74016	0.668851	27.3009	12.5946	36.2442	19.4934	1.3377	1.49335	29.7281	6.617	2.78478		1.38398	0.231364	0.0925454	323.648		0.99276	21.134	0.22295	0.0799256	0.0126198	2.05703	3.06662		0.799256	0.0210331	0.0168264	5.50645	0.370182	4.3917	5.48121	540.698	45.5787	45.6862	45.1856
BC4_96hpi_NI_bio2	2021	0.341339		5.24297	124.894	1057.34		6.28065	19.5064	1.1469	52.9031	46.9683	101.391	26.8156	1.21517	1.37901	54.7873	20.8809	5.05182		4.24626	0.436915	1.04677	224.174		0.760049	22.715	0.760049	0.177497		1.61112	2.68975		4.88798	0.0318583		2.63059	0.391403	2.39848	9.5484	574.07	59.1913	51.4715	50.507
BC4_96hpi_NI_bio3	2021	0.823877	4.94803		266.965	1094.82		4.71467	11.2533	0.747681	19.7397	5.44807	28.7167	13.6726	0.690533	0.847689	18.8206	4.36703	3.03358		1.90968	0.495279	0.171443	405.338		1.02866	24.683	0.328599	0.114295	0.0142869	2.18113	3.31932	0.0190492	1.51441		0.200016	8.34831	0.528615	6.18622	8.2864	580.98	56.7992	52.3368	51.6904
Kish_0hpi_I_bio1+2+3	2021	0.315751	2.06015		77.6903	1248.2		4.29111	18.4585	1.09219	68.0832	67.5345	195.616	36.1613	3.19374	3.40597	114.131	60.2153	5.404		1.5477	0.0517625		120.544		0.383042	22.5063	0.398571	0.0155287	0.403747	1.81169	3.03846	0.0310575	1.03007			8.31305		0.49692	9.11019	480.322	57.3982	55.6435	56.5074
Kish_24hpi_I_bio1	2021		2.48541		47.5204	932.91	0.49493	5.4514	23.2868	0.44472	35.7676	44.4935	171.013	29.5308	0.871507	1.17277	53.8649	9.57582	4.38264		5.30077	0.136285	0.70653	218.361		0.430374	22.4727	0.365818	0.0573832		1.44175	2.29533	0.0573832	5.76701		0.674252	21.3752	0.491343	4.67314	9.29966	345.723	41.9117	41.9611	43.3645
Kish_24hpi_I_bio2	2021	0.25907		0.0136352	83.2795	1201.35	2.27709	15.6305	56.0545	0.413602	67.9035	112.932	375.41	42.9692	2.07256	2.24982	56.9862	56.6181	4.49509	0.690852	1.59532	0.0227254	0.218164	220.432		0.281795	24.7207	0.354516	0.209074		1.44534	2.51797	0.272705	0.949922	0.0363606	2.21345	29.2158	1.80894	10.1446	15.1533	452.728	52.4741	53.6149	48.8709
Kish_24hpi_I_bio3	2021	0.193886		1.13802	26.4106	1213.46	0.134877	4.98202	15.7342	0.396201	100.858	63.2952	978.536	204.671	2.00629	2.17068	91.4339	24.0165	9.85023		0.779757		0.0168596	157.549		0.126447	17.2179	0.248679	0.101158		3.38878	4.42986	0.042149	0.248679	0.0210745	0.316118	10.8702	0.615376	1.93464	10.1748	508.65	46.2446	46.961	46.9739
Kish_48hpi_I_bio1	2021	0.211476			79.3083	1169.35	2.20328	11.0853	36.8509	0.683608	41.4788	53.0657	108.94	24.3787	1.50492	1.68689	57.0542	11.6361	7.05739		5.5328	0.304919	0.290164	332.828		0.924592	27.8214	0.403279	0.167213		1.68197	2.84755	0.137705	4.13607	0.0393443	1.14099	25.3574	0.580329	6.26067	16.6377	446.187	55.9049	60.7068	61.828
Kish_48hpi_I_bio2	2021	0.327151	2.17213	0.467901	34.3927	1136.13	1.36947	13.6642	56.9698	0.422252	118.208	141.778	991.445	157.595	2.75796	2.91773	127.482	73.16	13.455	0.0608652	0.57822	0.00380408	0.0304326	84.6901		0.117926	26.8986	0.479314	0.28911		3.01663	3.95244	0.0418448	0.190204		0.232049	7.90107	0.171183	2.07703	21.0822	538.869	44.9786	51.7661	46.7002
Kish_48hpi_I_bio3	2021		0.233762		14.1753	342.073		0.285189	0.4909		26.7377	16.742	31.8664	7.31675	0.266489	0.458173	9.64034	4.60978	1.86074		0.149608			74.023		0.0654533	4.362				0.827517	1.91685		0.121556			3.9272	0.172984	0.89297	2.68359	108.566	50.2896	50.24	50.3461
Kish_0hpi_NI_bio1+2+3	2021		0.714339		16.1209	1075.99	2.15267	33.9408	119.126	0.390956	108.705	314.835	773.63	36.2624	2.20094	2.38918	57.0892	178.855		0.405436	6.46767	1.88238	1.95961	176.379		0.217198	19.0265	1.12943	0.419916		1.53004	2.60637	0.0289597	7.58744	0.0482662	1.49143	23.0133	0.806045	3.67306	52.7936	440.924	61.6843	71.0927	72.0706
Kish_24hpi_NI_bio1	2021	0.168687			32.5893	1308.19	1.77121	16.7656	65.994	0.670061	58.8716	174.708	830.552	42.5043	1.14801	1.32138	52.7146	96.2029		0.267087	4.26871	0.463888	1.02618	170.495		0.149944	28.8126	0.262401	0.192115	0.262401	1.21829	2.24916	0.0421717	5.81032	0.0656004	0.665375	23.4568	0.801262	3.12539	19.174	633.155	50.6223	56.0746	52.1762
Kish_24hpi_NI_bio2	2021	0.186305	2.66416	0.894263	9.05441	1519.95	0.926866	10.2002	37.7314	1.47647	83.9024	152.747	671.997	86.7109	2.70608	2.89238	96.301	49.8086	8.67715		7.7922	0.992073	1.79784	263.486		0.326033	28.4767	0.386582	0.284115		2.55703	3.67952	0.0326033	10.2747		1.85839	45.286	1.57428	4.31296	17.522	782.633	53.0025	52.6742	51.0099
Kish_24hpi_NI_bio3	2021	0.513977	3.78436		46.0797	1108.94	0.103624	3.39888	11.6059	0.79169	61.8347	75.5297	218.075	34.3287	1.84037	1.99788	134.583	65.0471	6.67756		1.25593		0.0165799	146.255		0.290148	31.535	0.248699	0.0248699		1.68701	2.57403	0.0414498	1.04039	0.0870445	0.418643	12.9323	0.683921	3.36572	8.31897	431.884	46.6587	44.5436	45.9141
Kish_48hpi_NI_bio1	2021	0.308751	1.58786	3.12279	234.951	1331.52	0.1235	5.27523	15.5699	1.09386	67.6517	129.547	325.335	30.6104	1.94072	2.11274	60.352	56.5808	3.35215		7.21154	0.357269	0.445483	382.763	0.0220536	0.957128	25.4367	0.414608	0.127911		2.35974	2.97724		3.92114	0.0220536	1.98042	40.8874	3.05663	10.7842	9.92855	507.742	50.0347	48.9352	47.6219
Kish_48hpi_NI_bio2	2021				86.7032	1213.01	2.35385	6.97714	23.4353	1.11597	50.4014	56.0235	171.657	33.7885	1.51453	1.68802	61.6783	39.7622	6.94432		1.43013	0.173491	0.0140668	271.977		0.684585	22.235	0.548606	0.103157		1.43482	2.53672		0.647074	0.0890899	0.525161	22.3428	1.23319	5.92213	10.0109	434.142	53.6592	52.8919	54.0814
Kish_48hpi_NI_bio3	2021	0.175746		1.24056	46.6038	891.738		0.589268	2.66204		68.3654	20.1592	50.7132	36.3123	1.99524	2.19166	41.9	6.70938	3.26165	0.702986	0.413521		0.0620282	100.181		0.134394	18.35	0.325648	0.0465211		1.60239	2.83262		0.139563		0.41869	7.29348	0.320479	2.48113	6.99368	252.54	56.7095	55.7555	55.5312
Terold_0hpi_I_bio1+2+3	2021	0.412684	5.33583			1484.89		1.94136	8.56755	2.81904	48.2957	16.6817	178.32	115.557	0.604495	0.807931	83.7981	12.305	4.84759	3.14454	1.72049	0.267373	0.33131	327.288		0.56962	16.6178	0.418497	0.0232498	0.232498	2.31336	3.69091		0.273185		0.342935	19.7914	3.19685	1.09855	9.2883	605.932	63.9774	62.4746	62.4332
Terold_8hpi_I_bio1	2021		4.83669	2.16588	23.3596	1292.44		3.26875	12.9687	0.717531	30.7032	21.3399	173.908	47.1621	0.828261	0.987712	30.2825	9.72653	3.52122	0.899128	2.71067	0.314473	0.208173	311.391		0.318903	25.9374	0.270181	0.11073		1.35534	2.40063		0.0797256	0.0265752	0.363195	23.6564	4.23875	1.24018	7.8264	412.901	47.6639	48.1547	47.5895
Terold_8hpi_I_bio2	2021	0.427657		0.811576	19.6188	1275.02		1.41904	4.99095	1.00111	41.0259	31.1412	253.338	91.1444	0.660924	0.831015	67.876	12.9949	4.80142		2.63398	0.238127	0.544291	364.218		0.296444	16.1343	0.315883	0.0777558	0.301304	1.55512	2.70201		0.213828		0.56373	23.1761	5.79767	2.02651	11.1288	602.372	52.3742	52.4173	52.2114
Terold_8hpi_I_bio3	2021	0.233891	3.37882			1171.13		2.68794	14.3213	1.08669	39.8982	33.0793	225.809	75.8993	0.255481	0.377823	46.4111	20.2585	3.43999	1.60485	1.36016	0.190711	0.133138	259.979		0.446192	16.6926	0.331045	0.0467781		1.16945	2.01866		0.161924		0.0431798	13.2418	2.04025	0.845605	7.79756	525.402	38.6491	39.1006	38.6597
Terold_24hpi_I_bio1	2021	0.349191			46.3097	1165.49		1.34267	7.35269	0.422964	15.5316	5.23787	25.0434	22.8548	0.295091	0.477064	15.9792	2.76402	2.74927		1.43119	0.186891	0.122955	258.731		0.688547	18.6301	0.255746		0.0442637	0.92462	2.07056		0.240991	0.024591		13.7513	1.90826	1.02298	7.28384	485.152	52.8874	53.8356	53.0716
Terold_24hpi_I_bio2	2021			11.4932	58.9164	1144.04		2.61309	9.05725	0.509332	12.6724	3.93071	45.4468	12.1243	0.381999	0.542549	17.1457	2.32521			1.10171	0.282347		338.313		0.830433	30.3219	0.29342	0.077507		1.00206	2.34182		0.188231		0.260202	14.7374	3.60408	1.92107	6.92027	466.455	62.386	59.5028	59.6789
Terold_24hpi_I_bio3	2021	0.966082	5.18633		60.7954	667.184		4.12421	26.7904	0.372874	14.4347	5.0338	9.70602	2.25419	0.293779	0.491515	14.2031	4.74002		0.175138	1.03388	0.322027	0.0903936	311.683		0.542362	25.9147	0.389823	0.101693		0.920885	2.23159	0.028248	0.163838		0.463267	11.5704	7.45182	0.790944	14.3217	299.453	70.1015	66.2131	64.533
Terold_48hpi_I_bio1	2021		5.88892		20.9839	1503.54	0.89751	1.91049	5.17511	0.524859	26.3217	9.05383	147.653	38.3042	0.272927	0.451379	29.2189	5.76296			3.05993	0.37265	0.314916	450.471		0.624583	24.3062	0.29917	0.0682317		1.03397	2.26214		0.199447	0.026243	0.866018	29.896	5.30633	1.94198	12.5704	562.828	57.2955	58.5303	56.6538
Terold_48hpi_I_bio2	2021	0.137207				1450.62		0.701865	3.40378	0.290245	18.5335	18.0532	57.8537	24.407	0.153038	0.327185	10.9765	1.77313	2.2428		1.69925	0.158315	0.147761	328.658		0.438006	31.6895		0.0633262		0.817963	2.04755	0.0263859			0.480223	20.4596	5.59381	0.971001	5.95266	502.777	56.7644	56.6863	56.683
Terold_48hpi_I_bio3	2021			4.03348	82.5353	1510.01		1.36462	6.69026	0.652119	25.4689	5.93549	24.3579	16.5868	0.458899	0.664195	15.9286	2.29449	3.41155		2.07108	0.169068	0.169068	356.54		0.652119	30.9998		0.0724577		0.947988	2.34884		0.0784958	0.0603814	0.0483051	17.2691	3.37532	1.28009	9.7516	646.97	65.8373	65.1284	65.0132
Terold_96hpi_I_bio1	2021	0.198058	5.69678	2.90311		1434.62		4.31558	17.9972	0.489933	29.3282	30.0944	126.054	49.3477	0.839141	1.02156	31.5694	8.04741	3.08032		1.76167	0.250179	0.234542	268.03		0.656719	23.8451	0.401328	0.119877		1.02677	2.24118		0.218906	0.0208482	0.0886049	14.01	1.38641	0.91211	11.0913	573.76	56.1691	56.7234	56.169
Terold_96hpi_I_bio2	2021		4.21319			1363.29	1.21034	8.86558	33.7822		15.8927	20.9026	49.7106	14.3861	0.377911	0.556652	11.5212	6.70536	2.7373		1.59335	0.183848	0.224704	198.607		0.311521	25.6213	0.628149	0.158314	0.0204276	0.878387	2.0683		0.331949		0.168528	12.3996	1.87934	0.423873	17.0979	413.609	61.8683	57.6798	55.0617
Terold_96hpi_I_bio3	2021	0.158541	4.99843		22.6185	1260.3	0.678201	5.81756	19.6458	0.876377	30.0963	26.1548	147.61	60.5273	0.497641	0.66499	30.1139	7.20919			1.90689	0.145329	0.330293	293.018		0.660586	17.1532	0.528469	0.158541		0.964455	1.99497	0.0220195	0.110098	0.0220195	0.167348	14.3391	2.77446	0.695817	14.6078	460.008	47.4272	49.0325	48.0437
Terold_0hpi_NI_bio1+2+3	2021	0.272478	3.63783	10.1486	106.725	564.996		0.458911	4.43614	1.28591	11.0139	1.33371	6.09013	6.89801	0.219895	0.387206	12.0225	1.54404	1.96471	2.21329	1.70658	0.200774	0.176872	328.848		1.19986	14.2071		0.0621442					0.59276	0.133849	0.210334	13.9394	1.60619	1.30503	5.96584	271.938	53.7052	51.3814	51.3549
Terold_8hpi_NI_bio1	2021	0.270602	3.2045		25.4983	734.338	0.132927	1.1821	6.82677	1.15837	22.0042	6.63212	15.8326	10.9333	0.170907	0.337066	9.09128	2.33572	2.25976	0.142422	2.16482	0.398782	0.25636	378.587		1.11089	17.6793	0.261107	0.023737	0.12818	1.09665	2.21229		0.507972		0.522215	19.3457	4.28691	1.83725	3.18076	353.657	53.0143	53.0326	51.2751
Terold_8hpi_NI_bio2	2021	0.286687	6.50558		17.9863	1325.61		1.11587	4.61345	0.829186	30.1638	26.7898	102.607	52.3446	0.269044	0.419003	29.8551	5.75137	4.56934		4.48995	0.608658	0.661584	408.281		0.617479	21.9822	0.308739	0.0308739	0.0352845	1.1688	2.17882		0.260223	0.0573373	1.19085	29.5155	8.57413	1.93183	9.90171	613.059	48.6452	47.4012	47.3785
Terold_8hpi_NI_bio3	2021	0.156263	1.77404	2.90465		1501.39		5.21182	19.8499	1.63157	30.3425	24.1058	173.442	67.7444	0.634242	0.781313	53.952	9.28384	3.17581		1.72348	0.284949	0.110303	369.423		0.551515	17.267	0.487172	0.0919192		1.85677	2.95061		0.0919192	0.0367677	0.23899	17.9288	3.7503	1.33283	7.10076	605.278	54.7274	49.4407	49.3677
Terold_24hpi_NI_bio1	2021	0.32662	4.82609	3.14231	38.0907	1463.52	2.36518	7.19127	19.6929	3.10852	62.2549	25.6904	283.867	152.318	0.608189	0.810919	97.7101	20.2786	5.51312	5.1865	1.62747	0.168941	0.264675	381.565		0.788393	27.5149	0.48993	0.157679	0.405459	2.28071	3.57029		0.185836		0.568769	20.0252	4.88241	1.03054	9.17915	787.739	60.7907	63.3721	60.6532
Terold_24hpi_NI_bio2	2021	0.292094	5.04905	3.73165	25.4777	1984.4		7.7077	25.3168	2.78383	49.0539	29.4657	379.925	127.74	0.87032	1.08492	101.827	20.84	10.2889	0.828593	4.04162	0.494771	0.339783	676.847		0.560343	30.7831	0.554382	0.0715332		1.93736	3.4634		0.292094	0.0238444	0.918009	45.1792	6.58701	2.74211	8.3515	807.285	64.84	64.9718	64.0273
Terold_24hpi_NI_bio3	2021		4.61394	8.05517	41.6024	1117.9		2.09069	8.52137	1.36015	33.4799	20.9454	92.3221	47.5188	0.821858	0.994881	44.5293	11.5925	3.75844		1.59565	0.283565	0.0913176	393.805		0.999687	21.1424	0.341239	0.0672866		1.18713	2.29255		0.16341		0.913176	17.1293	9.51625	1.61007	8.14649	482.44	56.1112	51.8372	51.7998
Terold_48hpi_NI_bio1	2021	0.636323		13.5822	53.7419	833.019		0.883173	8.62876	0.356561	6.91727	2.48495	6.80756	4.01542	0.279763	0.466271	8.30512	2.29844	2.39718		1.96383	0.290734	0.126168	356.358		1.03677	28.9966	0.318162	0.0329133	0.0329133	0.894144	2.17228		0.252335		1.34944	16.2427	13.5987	1.10259	5.48555	392.831	61.4937	58.9694	58.9515
Terold_48hpi_NI_bio2	2021	0.554853	4.50936		46.2127	447.809		1.86205	10.7021	0.465513	7.10965	0.860493	1.69277	0.96394	0.211597	0.37147	4.76798	2.08775	2.4028	0.653598	1.58933	0.343257	0.155171	290.898		1.03447	18.3431	0.319746	0.0517236		0.761748	1.85735		0.592471	0.0705322	0.117554	11.177	2.69903	1.17083	6.68175	235.627	53.8479	51.3524	50.5603
Terold_48hpi_NI_bio3	2021	1.47087	4.55181		140.387	477.634		4.31981	23.0235	0.125279	15.1866	3.98109	2.17615	4.61677	0.412957	0.575356	8.18491	5.97628	2.38958		1.47087	0.635676	0.375838	288.291		0.547517	19.7292	0.547517	0.162399					1.19711		0.218079	11.9154	6.64444	1.64255	13.4652	230.616	60.7324	49.9142	50.8813
Terold_96hpi_NI_bio1	2021	0.915298	4.57114		26.5758	740.418		3.21157	18.4826	1.22575	13.8312	2.87436	3.24904	5.68448	0.230163	0.417505	17.9099	3.06705	3.12058		2.09288	0.0695841	0.198047	379.389		1.38098	21.5282	0.481736	0.0642315		0.888535	2.13034		0.808246		0.781483	14.9338	4.64072	1.54691	4.32492	293.055	57.6251	58.2624	57.5834
Terold_96hpi_NI_bio2	2021	1.26651	4.20594		108.688	424.8		0.0708866	1.63039	0.585996	6.1435	0.4584		1.02077	0.231563	0.396965	6.44123		1.80524		1.71073	0.259917	0.0756123	389.134		1.25233	19.2055				0.9168	2.0179		0.453674		0.151225	17.4286	3.5396	1.21452	3.18044	242.577	51.9458	50.8096	50.7589
Terold_96hpi_NI_bio3	2021	0.174738	7.53119	9.43583	46.6083	1068.27		0.768845	4.5723	1.01348	23.5954	5.13728	11.8181	19.559	0.396072	0.594108	16.3904	2.20169	3.11615	0.0640704	1.54351	0.460142	0.163088	432.435		1.01348	20.089	0.372773	0.0582458					0.00582458		0.646529	18.5629	6.97203	1.49109	5.78381	406.713	64.5316	62.5657	62.5611
Bianca_0hpi_I_bio1+2+3	2021	0.83509	6.96763		177.931	1362.45	0.527695	15.4876	26.9176	0.712132	6.88565	2.30034	9.33457	21.697	0.430353	0.604544	14.2119		2.08004		3.41721	0.399614	0.261286	490.172		0.435477	41.6418	0.476463	0.302272		2.18251	3.40184		1.00416	0.0512325		7.58242	0.42523	6.57313	11.6452	869.092	66.1672	61.9736	59.9826
Bianca_8hpi_I_bio1	2021	0.374904	0.960371		244.515	1387.96	3.19952	41.1367	79.228	0.847386	11.9918	1.73586	39.4522	19.4077	0.554653	0.718994	12.7827	2.79894	2.72704		1.44312	0.575195	0.0718994	575.18		0.734401	49.8109	1.07849	0.272191		1.1658	2.35727		1.21202		0.0924421	6.54285	0.410854	9.90158	11.5039	992.749	91.2346	68.008	68.3323
Bianca_8hpi_I_bio2	2021	0.450179	2.75019		197.543	1168.92	6.98596	71.2102	161.471	0.646621	10.4851	10.3541	51.5537	24.6289	0.622066	0.765305	16.0223	4.09254	1.71068		1.00676	0.151424	0.0818508	362.955		0.478827	40.9827	0.990394	0.519752		1.45694	2.38595		0.568863	0.0245552		4.48133	0.118684	4.6082	38.077	792.788	56.9487	73.032	87.391
Bianca_8hpi_I_bio3	2021		4.69022		143.825	1411.86	9.77086	25.2418	53.6486	0.671519	25.6999	10.1144	179.957	102.971	0.614258	0.796453	25.5281	2.50388	5.08064	4.60173	2.1499	0.400829	0.130139	565.127		0.130139	35.0543	0.978648	0.770425	0.0780836	3.61267	4.88283		0.359185	0.0260279		6.92341	0.494529	12.2019	32.8732	1105.04	67.2163	67.845	61.2255
Bianca_24hpi_I_bio1	2021	0.2295			261.976	906.767	0.27	31.6215	65.8349	1.3635	13.689	2.628	23.121	23.364	0.647999	0.760499	14.661	2.7315	2.6235	1.1025	2.0025	0.441	0.198	586.979	0.00899999	0.967499	28.764	1.9215	0.0989999		1.44	2.502		1.6245		0.153	5.21999	0.297	13.9995	20.0655	749.615	87.785	87.1285	82.5065
Bianca_24hpi_I_bio2	2021	0.462673			216.658	1127.78	12.6668	33.0768	66.6948	2.2348	35.0322	11.0692	236.356	146.192	1.1174	1.28326	51.1734	7.29365	7.24564	1.18287	1.73721	0.301174	0.14404	518.683		0.419025	22.4004	1.97291	0.349187		3.19943	4.26882		1.51024	0.0305539	0.152769	4.67038	0.357917	12.9418	15.6087	897.944	67.6722	57.1087	61.4852
Bianca_24hpi_I_bio3	2021	0.472109	0.434714		184.193	820.114		14.8364	29.9579	0.649734	2.17824	0.846056	8.82516	10.1013	0.350576	0.514178	5.61389				0.846056	0.271112	0.0747895	401.115		0.780616	27.6254	1.00031	0.0607665		1.50981	2.61296		1.40698	0.0280461		2.28575	0.21502	5.63259	7.11435	704.722	65.2607	57.5963	55.1272
Bianca_48hpi_I_bio1	2021	0.863161	5.98048	4.93749	212.076	1461.03	3.67871	12.6905	20.7724	1.39236	16.4309		27.1947	63.4167	0.981332	1.14061	44.0264	3.52458	3.59137	6.2014	3.20089	0.467546	0.154136	566.265		0.534338	50.5309	0.508649	0.45727		3.65816	4.9118	0.077068	1.80853		0.113033	8.58537	0.503511	10.6559	16.6364	1113.5	55.4379	61.2533	64.4282
Bianca_48hpi_I_bio2	2021		2.79582		165.699	790.108	0.00784242	24.5115	49.7641	1.87826	4.32902	1.39987	15.1947	19.759	0.643078	0.823454	9.2619		1.46653		1.50574	0.125479	0.0784242	499.503	0.00392121	0.890115	23.4763	1.7567	0.105873		2.24685	3.19187		1.3685		0.0313697	4.37215	0.541127	9.52854	13.0968	761.458	65.4542	52.6436	42.4531
Bianca_48hpi_I_bio3	2021	1.19096			196.145	1174.45	9.37168	39.7178	98.3351	0.520071	17.0479	5.1487	62.4241	37.5439	0.468064	0.650089	14.9468	1.63822	2.57435	0.244433	2.29351	0.275638	0.14562	495.253		0.384853	40.0767	3.06842	0.592881		1.56021	2.78758	0.0520071	0.962132	0.0468064	0.0260036	6.72972	0.58768	8.58117	43.8368	934.364	96.2134	80.5929	69.3884
Bianca_96hpi_I_bio1	2021		3.98471	7.57887	174.25	1009.38	0.484494	13.6598	34.9775	0.20764	5.46291	0.603145		6.14022	0.509213	0.682246	6.12044	1.41887	2.07146		0.716853	0.10382	0.0543819	314.535		0.593258	42.9271	1.82921	0.252134		1.02831	2.18022		0.875055	0.0889886		2.18517	0.0543819	3.70292	10.6935	721.941	71.7929	59.82	59.24
Bianca_96hpi_I_bio2	2021				248.738	1128.09	0.694769	47.458	104.183	1.60866	15.0872	4.05638	14.0824	24.0871	1.23989	1.43229	18.8015	3.97087	2.79511	1.95604	2.35687	0.432894	0.192397	634.954	0.0160331	1.23455	31.7563	1.40557	0.34204		1.80105	3.0356		2.15913		0.08551	6.39722	0.213775	11.5706	20.9927	1049.88	90.3239	79.1632	82.0195
Bianca_96hpi_I_bio3	2021	0.457903	3.80496		287.372	1337.72	1.11205	43.9914	115.457	2.03331	13.5354	7.44093	57.5486	35.929	1.22107	1.41732	24.8849	4.91156	4.56813		1.68443	0.550574	0.0109025	619.112		0.675952	40.0992	4.37734	0.643245	0.0545123	2.85099	4.16474		1.20472	0.0381586	0.0218049	7.88247	0.485159	8.26951	23.7074	1085.36	101.871	71.6042	80.331
Bianca_0hpi_NI_bio1+2+3	2021	0.654284	5.94804		258.68		1.17474	6.19587	14.4785		3.03846	0.43619	1.45231	1.70015	0.594804	0.768288	4.23302	1.03099			2.06199	0.317229	0.282532	509.866		0.49567	46.9697	0.460973	0.114004	0.0148701				1.19952			6.50815	0.346969	10.1018	11.4202	716.584	53.4693	55.9905	55.2425
Bianca_8hpi_NI_bio1	2021	0.694503	6.68945		136.639	1122.72	2.14463	14.9846	40.8535	0.622275	49.5986	11.9621	63.5943	41.2202	0.944524	1.14454	17.6182	5.65603	5.07821		2.10573	0.183349	0.0166681	411.379		0.244465	41.5368	1.92238	0.411146		2.47799	3.80588		1.43345		0.0166681	4.7504	0.338918	8.77296	18.9572	631.233	82.6451	64.7447	77.2758
Bianca_8hpi_NI_bio2	2021	1.99352	8.54364		179.834	1284.09	2.01725	11.1542	22.3986	0.170873	83.6849	27.4773	63.4318	61.9319	0.768927	0.9398	12.2079	7.1814	14.0828	0.251563	1.6138	0.251563	0.522111	314.809	0.0569576	0.251563	57.3468	0.579069	0.256309		1.83214	2.95705	0.0379717	0.721463	0.0759434	0.132901	5.29706	0.968279	7.40923	18.6299	917.848	62.2164	58.7508	51.0394
Bianca_8hpi_NI_bio3	2021		5.79685	11.7413	221.559	737.377		3.69102	10.8322	1.75227	18.2997	1.87659	23.7819	37.1783	0.481776	0.621646	32.8268	2.32729		0.357447	3.59001	0.497317	0.497317	329.325		0.714893	16.1278	0.345791	0.0388529		2.52544	3.46956	0.0194264	2.0864		0.163182	4.53413	0.369102	9.46068	8.66419	678.715	44.624	41.7363	41.7421
Bianca_24hpi_NI_bio1	2021	0.382182	4.12401		181.576	816.425		7.39033	19.2157	1.4754	4.91948	0.41329	9.40345	18.7802	0.493281	0.64882	7.59031	0.831023			1.71982	0.297746	0.0399958	468.733		0.999894	19.1269	0.639932	0.0399958		1.79537	2.85303	0.0177759	1.66205	0.0311078		3.49741	0.151095	4.79505	7.54587	821.663	54.056	48.3015	48.3817
Bianca_24hpi_NI_bio2	2021	2.98271	3.19964		277.575	1428.52	9.3031	29.6694	94.8157	2.11008	8.46992	2.40589	26.7557	50.4152	0.719795	0.892349	23.3835	4.75755	3.51516	4.15115	1.69596	0.414129	0.123253	417.708		0.547241	41.6396	1.71568	0.285946		1.92274	3.09117		0.749376	0.0345107	0.0690214	3.8159	0.46343	7.23246	32.4253	1295.71	70.673	87.9511	73.383
Bianca_24hpi_NI_bio3	2021		5.4381		232.756	894.539		2.62496	9.45081	0.098789	8.46763	1.19488	7.15044	12.3768	0.395156	0.559804	7.78081			3.09068	1.56181	0.164648	0.112902	193.49		0.583325	30.3423	0.371635	0.0376339		1.06316	2.16395	0.0235212	1.22781			1.19958	0.0564508	2.51206	6.85407	608.867	51.0384	51.7379	50.6418
Bianca_48hpi_NI_bio1	2021		3.61199	8.55857	212.664	507.888		3.49145	13.2511	0.180815	2.50127	0.0344409		2.26019	0.17651	0.322884	2.3549		1.58428		1.57137	0.335799	0.0645767	414.66		0.805057	33.9329	0.396071	0.0688819		0.757701	1.76079	0.0258307	1.33459			3.3623	0.180815	6.35005	7.7406	497.496	52.5934	47.013	46.553
Bianca_48hpi_NI_bio2	2021	0.688438	2.95108		198.897	812.098	0.149089	5.85392	19.3903	0.97346	10.6072	1.95569	11.1509	15.9569	0.793677	1.03923	22.4466	4.45073	2.8853	0.727903	1.80222	0.368336	0.192938	216.705	0.00438496	0.898916	26.8009	0.662128	0.0263097		1.55227	2.60466	0.0219248	2.47312			2.1574	1.76275	2.89407	5.57766	746.884	51.1296	53.981	59.1085
Bianca_48hpi_NI_bio3	2021	1.20354	3.33138	15.7759	223.344	829.611	0.586039	14.3206	46.8871	0.165192	4.2006	0.936089		5.6952	0.377582	0.515242	5.56934		1.46706		2.06097	0.310719	0.0511309	395.234	0.00393315	1.03835	40.6924	1.65586	0.196657		1.06195	1.98624		2.12783		0.00393315	5.27042	0.334318	10.7572	10.8083	614.808	56.0971	50.9438	47.1927
Bianca_96hpi_NI_bio1	2021	1.28724	4.65017		290.627	1038.17		11.2741	36.4665	1.38915	7.95409	1.53396	22.457	31.4785	0.606077	0.799164	19.0834	1.60905	2.53158	3.04111	2.7783	0.429081	0.155542	563.732		0.724074	38.0702	0.740165	0.160905		1.92014	3.19129	0.0375446	1.94696	0.0268176	0.010727	4.40344	0.509534	12.4004	15.3879	878.474	58.0098	58.9613	57.9217
Bianca_96hpi_NI_bio2	2021		5.21085		258.745	897.51	0.173365	19.7586	63.2931	0.64888	29.3036	5.76067	46.6599	31.5277	1.6544	1.84262	84.1761	10.1988	84.1761		2.55589	0.336823	0.0742993	349.727		0.738039	25.4995	1.64944	0.33187		2.00113	3.18001	0.034673	1.48103	0.0247664		3.39795	0.128785	7.05843	20.6304	708.626	76.159	56.7876	53.6313
Bianca_96hpi_NI_bio3	2021	1.78613	5.65376	15.9598	229.22	869.641		7.38451	20.132	0.0184613	13.186	1.01998	6.56298	10.3014	0.830757	0.996908	13.2044	3.12457	2.88457	1.8969	2.04459	0.36461	0.0553838	376.134	0.00923063	0.719989	46.9008	0.918448	0.0738451		1.27844	2.36304	0.0415379	1.15383	0.0276919	0.0507685	4.67532	0.424609	10.1768	10.7168	630.737	50.0942	50.6572	49.6638
F26P92_0hpi_I_bio1+2+3	2021	0.681124			221.65	964.932	0.117003	6.21369	18.5241		21.4283	4.57983	46.1953	36.1581	0.34683	0.493084	9.56917	1.41239	3.25101	3.30951	0.881701		0.0334294	101.918		0.34683	15.879	0.28415	0.263257		1.21182	2.16456		0.576658	0.0250721	0.0585015	4.45865	0.18804	1.44164	7.41715	291.418	45.8597	45.019	46.545
F26P92_24hpi_I_bio1	2021	2.1421	3.15072	1.74826	173.52	1257.98	6.32545	18.1454	76.3905	0.182511	29.6148	4.83174	51.6603	57.9569	0.273767	0.437066	12.2907	2.9634	3.04025	0.268964	6.18136	1.52253	0.749256	338.496	0.00960585	0.345811	13.2993	0.960585	0.413051		1.3208	2.49272		4.82694	0.0768468	0.513913	21.8005	1.52733	6.20058	35.8538	488.882	58.376	83.8066	102.181
F26P92_24hpi_I_bio2	2021		4.84832	6.4449	335.76	794.173	0.180653	5.47817	17.9774		20.4919	3.38846	37.234	29.2901	0.17577	0.35154	5.89806	1.51358	1.77723	2.24595	2.32895	0.600548	0.185535	169.032	0.009765	0.415013	14.296	0.961853	0.15624		1.34269	2.49008	0.07812	3.823	0.029295	0.0048825	5.31704	0.883733	2.60726	10.6146	298.747	62.9986	56.2477	53.8327
F26P92_24hpi_I_bio3	2021		6.53819	9.06025	289.206	704.872	0.137069	7.76267	23.9048	0.507155	55.5449	5.9031	9.23844	22.8357	1.36612	1.53517	58.565	4.53698	4.24914		7.90431	0.831551	0.388362	251.078	0.0411207	0.932068	9.54913	1.1925	0.278707		1.02802	2.09715		10.0517	0.0365517	0.242155	9.71361	1.22905	4.12577	12.1352	325.503	62.8634	52.0565	51.7134
F26P92_48hpi_I_bio1	2021		4.03762	5.51299	204.143	932.542	3.87112	19.0596	64.3753	0.00924999	47.7808	17.4871	60.0278	29.3965	0.753874	0.920374	19.3741	5.84137	2.74725	1.13775	2.15987	0.397749	0.402374	194.499		0.527249	17.1032		0.291375		1.29962	2.3865	0.106375	1.89625		0.13875	6.41487	0.906499	4.19487	23.2776	317.977	54.9678	71.2901	88.1948
F26P92_48hpi_I_bio2	2021	0.324608	2.86582		140.857	920.578	0.616755	21.5029	69.2481	0.473	46.8455	17.0697	70.4723	39.4398	0.408078	0.565745	25.1849	7.11355		0.927451	4.34047	0.839343	0.473	254.52		0.584294	19.3559	0.445176	0.324608		1.08975	2.17487	0.213314	3.37128	0.0231863	0.18549	9.55274	0.806882	7.20165	14.4265	374.28	53.7748	55.9502	75.832
F26P92_48hpi_I_bio3	2021	0.243745	5.91291	5.84567	188.881	827.912	0.605159	6.19868	23.3785		74.3547	7.76621	43.4328	36.4987	0.411844	0.558932	28.5896	4.70259	3.76123		3.49227	0.193315	0.508502	76.0778		0.479084	11.2291	0.588349	0.105062					2.07183	0.025215		2.42064	0.210125	0.668197	9.07319	273.916	52.0009	50.2937	54.7749
F26P92_72hpi_I_bio1	2021		6.2377	5.22789	160.429	1023.76	1.03611	13.7745	50.112		36.043	13.3064	45.6415	23.3888	0.447053	0.631133	16.1518	6.76365	2.01437	1.08871	3.49227	0.499647	0.441793	114.619		0.562761	19.1496	0.741582	0.247194		1.08345	2.31416	0.0368161	3.53435	0.0420756		2.85588	0.715284	2.17741	17.4351	366.258	56.753	63.6761	73.8198
F26P92_72hpi_I_bio2	2021	0.371286	6.33597		248.28	971.883	2.91725	8.7421	30.431		26.7422	4.59527	33.8979	32.1765	0.906517	1.08011	11.4134	1.13797	3.03297	3.45248	4.26738	0.245917	0.405039	162.749		0.342355	16.5439	1.29227	0.45808		1.5189	2.65687	0.168766	1.99144	0.0385752	0.110904	11.8956	0.467724	3.2596	12.913	361.248	63.1632	57.2841	68.2377
F26P92_72hpi_I_bio3	2021	0.466145	4.22552		208.423	818.727	2.25303	17.3164	53.0326	0.0388454	84.6571	21.9779	91.0968	44.0723	1.24305	1.40275	43.8133	14.6749	2.89614	0.837334	10.8335	0.95387	1.37685	198.297		0.751011	11.8219	1.91206	0.470461		1.26895	2.28325	0.146749	6.72889	0.0258969	0.194227	10.7084	1.69193	3.6601	29.3628	338.434	62.9873	56.3991	66.5084
F26P92_0hpi_NI_bio1+2+3	2021		6.77921		302.306	410.232	0.541395	6.73684	28.3361		15.9311	3.0224	6.68034	5.45632	0.456655	0.621427	5.39041	1.35113	1.82191	0.489609	4.37824	0.244805	0.0941557	162.786	0.0612012	0.696752	10.8985	1.55357	0.268344	0.221266	0.800323	1.89253		3.25779		0.0423701	7.26882	0.640259	2.79172	17.7907	191.027	69.7136	52.2349	58.7056
F26P92_24hpi_NI_bio1	2021				180.178	1219.18	3.91593	14.3376	60.7083		12.2202	5.03152	33.8261	20.9741	0.233362	0.426882	4.7014	2.419	1.99781	2.42469	1.05298	0.159369		181.835	0.0113835	0.432574	17.69	1.44571	0.182136		1.32618	2.65805	0.187828	0.42119		0.147986	6.82442	0.643169	2.73205	25.1917	397.756	74.3195	91.878	124.824
F26P92_24hpi_NI_bio2	2021	0.631142	2.05614		340.649	1233.85	7.75122	12.0755	33.5837	0.0049308	13.678	3.45156	37.7206	27.9281	0.261332	0.42898	9.53124	1.75043	3.03244	1.62223	0.724828	0.103547		183.48		0.443772	19.3534	0.700174	0.320502		1.71592	2.70208		0.128201	0.0295848		6.27691	0.714966	2.78097	15.0192	410.488	59.5467	62.3318	73.288
F26P92_24hpi_NI_bio3	2021		2.24965		288.956	1421.72	6.55455	14.6922	44.1821	0.0499923	12.4036	2.94399	31.9451		0.627681	0.822096	10.5706		2.58294	1.07761	1.25536	0.522142		285.401	0.0055547	0.516587	23.2242	0.74433	0.255516		1.63864	2.94955	0.0944299	0.588798	0.0444376	0.277735	10.8928	1.37201	4.57707	22.341	517.012	70.4901	78.6161	93.3274
F26P92_48hpi_NI_bio1	2021	0.334515	2.58266		190.29	1095.22	0.644434	8.89417	28.3699		36.0539	9.56812	53.9357	40.9093	0.37387	0.550967	17.5473	3.79281	2.83846	3.46322	1.69717	0.506692	0.0787095	227.456		0.619837	20.2382	0.354193	0.231209	0.432902	1.06258	2.20879	0.172177	1.02322		0.113145	8.722	1.35282	6.37055	6.54273	408.11	52.9191	55.0459	55.1052
F26P92_48hpi_NI_bio2	2021	0.418812	4.80364	5.06381	178.96	1051.99	6.23141	20.2362	80.1898		37.6106	8.08434	53.3668	50.2511	0.507651	0.729748	11.3016	2.91899	2.58902	2.07502	1.25644	0.317282	0.0444194	182.665	0.0126913	0.526688	20.4837	2.46211	0.291899		1.47853	2.98245	0.107876	0.621872	0.0380738	0.279208	8.54122	0.329973	4.11197	52.9607	404.397	101.441	107.605	149.21
F26P92_48hpi_NI_bio3	2021		6.05525	11.7847	287.538	561.239		4.59845	20.074		35.0888	5.00803	27.5767	15.1218	0.232715	0.390961	15.5035	5.72945	2.25268		1.79191	0.186172		110.279	0.0186172	0.493356	13.2927	0.926206	0.242024		0.772614	1.8338		0.577133			3.10442		1.34044	8.51272	221.9	63.0714	50.0536	50.762
F26P92_72hpi_NI_bio1	2021		4.10941	8.30166	265.897	1368.44		1.80391	6.98094	0.349737	18.1725	20.8738	66.3074	11.8727	1.92816	2.10763	32.3047	24.7623	3.84711	1.7855	2.68285	0.317525	0.202479	317.676		1.31151	33.4367		0.0460181	0.161063	1.74869	2.83931	0.312923	1.12744		0.888148	21.1913	5.6188	7.86449	4.47756	622.9	49.8891	49.4356	49.4335
F26P92_72hpi_NI_bio2	2021			3.44234	221.357	745.209		3.62656	19.2803		11.2692	10.7428	15.3431	3.86868	0.647412	0.831635	7.8479	11.8376			1.19482	0.252649	0.289493	59.8356		0.294757	21.1593	0.905325	0.0473716		0.921115			1.00007		0.0842162	3.37391	0.747419	0.573723	18.796	333.758	65.9558	57.7067	56.6236
F26P92_72hpi_NI_bio3	2021	0.788466	6.66228	5.50339	188.348	694.697		0.227544	3.71479		23.3524	10.2289	8.22334	4.59321	0.735549	0.92076	11.3613		3.63012	2.16961		0.164043	0.0105834	78.889		0.296336	18.6692	0.333378	0.0317503		0.883717	2.1114		0.142876	0.0529172	0.0687924	7.33962	0.476255	0.957802	4.53501	423.412	56.9745	57.1087	56.8499
F13P71_0hpi_I_bio1+2+3	2021			3.73833	121.376	1749.27		6.92205	22.9313	0.0693271	27.5975	31.7678	208.899	36.1461	2.2878	2.49044	42.1082	16.8838	3.73833	1.37588	4.56492	1.19456	0.501288	390.712		0.67194	32.9944	0.341303	0.271976		3.749	5.05021	0.293307	0.543951	0.282641	0.991911	29.6133	6.71407	8.2446	14.74	659.983	59.0421	58.5189	57.337
F13P71_8hpi_I_bio1	2021	0.605156			176.111	1961.19	0.502496	9.46637	23.385	0.8483	43.2525	66.7293	443.174	75.9741	2.73401	2.87449	91.9189	40.486		3.08522	6.18664	1.75603	0.945557	413.722		0.794268	36.72	0.367416	0.25395		4.86286	6.19205	0.13508	1.24814	0.162095	1.06443	30.9656	6.01914	8.22364	17.5495	855.868	60.3589	61.2203	59.1882
F13P71_8hpi_I_bio2	2021		5.08415	4.44312	203.591	1625.31		5.5588	14.7582	0.151693	25.6458	30.1379	210.192	29.1348	1.69798	1.87903	39.4156	21.9025	3.19044		2.82833	0.391465	0.225092	378.776		1.07653	43.0562	0.401251	0.0538264		2.43687	3.5868	0.195732	0.797609	0.063613	1.28694	24.7748	6.41513	5.73985	6.64022	685.212	54.0227	53.5191	52.8039
F13P71_8hpi_I_bio3	2021		3.43598		244.624	1723.8	0.306177	9.21365	27.9982		18.3763	23.5359	118.207	18.9376	1.05461	1.25873	20.236	10.0471	3.88958	1.05461	2.21128	0.442255	0.153088	300.53		1.03193	44.2539	0.572664	0.141749		2.10922	3.45866		0.94688		0.748432	16.2954	4.75141	4.45657	9.21932	674.128	66.5737	65.8051	63.1908
F13P71_24hpi_I_bio1	2021		5.77729	6.83588	342.283	1546.15		3.95472	8.56357	0.80892	39.9766	32.0622	200.707	32.2769	1.85752	2.04227	56.3298	35.977	4.69873		4.07955	0.309587	0.28462	128.713		0.76398	34.2243	0.339547	0.0499333		2.23701	3.43541		8.20904		0.649134	11.7393	2.68142	2.4717	3.23568	534.155	53.7174	53.9368	53.654
F13P71_24hpi_I_bio2	2021	0.955791	4.14335	0.324969	56.5207	1436.7		14.3082	52.4538	0.176821	34.3655	53.553	384.744	52.9317	1.58661	1.68219	56.2865	32.6212		3.06331	1.66786	0.305853	0.0955791	236.711		0.234169	31.2257	0.630822	0.583033		3.92352	4.91277		0.195937		0.487453	16.1624	5.07047	3.92352	19.0489	747.426	57.6418	56.3145	51.7629
F13P71_24hpi_I_bio3	2021		4.28344		86.9494	1372.89		2.49834	8.97276		6.62416	6.48229	75.9867	12.9567	0.874814	1.00091	12.8976	2.80571	1.56442	2.11216	3.20765	0.855111	0.346773	353.642		0.693546	42.7713	0.307367	0.161565		1.70628	2.64809		0.796002	0.0354654	1.34375	28.9437	6.27738	6.60445	7.25071	573.282	45.3227	42.4893	42.6273
F13P71_48hpi_I_bio1	2021		4.3175		163.068	1510.65		12.9886	40.5463	0.108454	19.9194	42.9168	230.485	27.8262	1.41507	1.60615	26.6383	20.3222		1.22914	3.59964	0.769506	0.304704	265.526		0.779835	28.0947	0.475131	0.19625		2.7475	3.99214	0.206579	3.52217	0.087796	0.970921	20.8438	4.44661	3.4447	13.6187	650.914	57.6533	56.6545	55.9171
F13P71_48hpi_I_bio2	2021	0.215746	3.6		255.372	1314.51	1.13373	3.02468	10.8127		6.89543	3.17697	5.51634	5.17368	0.778379	0.926441	8.5664	1.37485	1.93326		1.99248	0.418802	0.105758	196.795		0.761458	32.84	0.274971	0.0634548	0.0634548	1.15911	2.149	0.0634548	0.554172		0.384959	11.0073	2.37321	4.75065	5.69401	537.047	48.7232	45.6239	45.9338
F13P71_48hpi_I_bio3	2021			0.73754	178.654	1142.61	2.27031	4.82492	11.949		10.0083	10.4657	86.012	13.2881	0.667495	0.811707	11.0672	9.45617	1.7017	0.0576847	1.08365	0.111249	0.00824068	159.008		0.24722	30.0661	0.24722	0.164814		1.38031	2.37743	0.0865271	0.177175	0.0412034	0.329627	6.71615	2.20026	2.14258	5.24931	494.938	45.4401	49.1027	44.9985
F13P71_96hpi_I_bio1	2021	0.517826	3.79739		178.698	1510.19	0.613719	6.42967	15.4389	0.249323	25.4166	45.2714	203.525	24.5679	1.09319	1.27059	27.4064	18.5506	4.44946	0.316449	2.57954	0.618514	0.0431521	338.821		1.07401	39.0191	0.455495	0.100688		1.81718	2.95352	0.158224	0.326038		0.887016	18.9246	5.56663	6.29062	8.40987	601.869	56.0814	52.6107	51.8352
F13P71_96hpi_I_bio2	2021	0.147629	5.06279		85.0601	1465.71		7.90681	11.5237	3.60387	38.9436	84.2351	543.117	49.6857	2.50969	2.68337	82.7806	85.7896			3.13928	0.785905	0.10855	401.129		0.864062	35.8738	0.273547	0.125919		3.50401	4.5982	0.121577	0.781563		1.17669	24.8841	7.71577	9.07482	8.0805	877.109	48.07	47.0737	46.7181
F13P71_96hpi_I_bio3	2021	0.280785	3.06102	3.00578	112.866	1437.22		3.41085	12.9069		18.6837	39.982	150.984	20.1061	0.483319	0.644425	15.6181	17.1463	2.44421	1.14155	1.03108	0.248564		90.0492		0.349831	30.4583	0.336022	0.0644425					0.0506334	0.0460304	0.1519	3.89417	1.31647	0.837752	4.51097	615.887	51.5141	49.9529	49.5993
F13P71_0hpi_NI_bio1+2+3	2021	0.43738			225.516	1145.68		0.710743	4.7439		19.5602	9.96302	45.2352	7.02753	0.740182	0.891583	18.7064	7.9149	2.25419	1.2785	3.41914	1.04719	0.134579	308.816		1.01355	37.5012	0.403736	0.0252335		1.13971	2.12802		2.58223		3.4654	25.919	5.65651	12.07	2.82195	446.095	45.3991	45.1776	45.1716
F13P71_8hpi_NI_bio1	2021		4.08515	5.60191	187.088	1438.67		9.64661	27.4787	0.692655	32.0795	40.5228	100.344	13.2919	2.09313	2.28526	35.9372	34.1676	3.64529	0.72299	4.51995	1.2488	0.460085	386.486	0.0202235	1.25891	36.0787	1.06679	0.333688		1.50665	2.69478	0.409526	4.29749	0.0859499	3.92336	31.038	9.76795	13.8228	17.9484	740.962	67.6096	56.0534	54.3857
F13P71_8hpi_NI_bio2	2021	3.07353	10.0344	6.44498	75.2398	508.921		3.17526	19.0879		0.84286		0.712072	0.196183	0.261577	0.515889	3.58216	1.04631			0.973649	0.123523	0.145321	146.65	0.0145321	0.675742	32.8352		0.123523		1.14077	2.83376		0.0799264	0.0581283	0.181651	11.771	1.51134	2.23067	24.7554	349.514	79.2095	84.5664	79.8545
F13P71_8hpi_NI_bio3	2021	0.519572		0.557458	94.5946	1746.29	0.974198	18.2824	57.2558	0.51416	42.8647	49.2295	514.106	88.5546	3.70195	3.92385	68.4536	28.5278	9.02215	5.71529	4.70862	0.616992	0.108244	428.155		0.276023	30.4112	0.600755	0.741473		6.07791	7.4472	0.362618	0.481687		1.22857	39.5091	5.63411	11.0193	32.8359	1094.97	58.4088	67.3669	58.8704
F13P71_24hpi_NI_bio1	2021		4.44201		126.516	986.76		4.58772	20.9112		9.27952	3.85918	28.4505	14.5167	0.686909	0.83678	17.0978	3.07652	1.91502		1.05742	0.124893	0.149871	134.168		0.428798	23.6838	0.778497	0.0999141		1.46541	2.45206		1.01579	0.0333047	0.0249785	8.93815	0.969999	2.50618	11.8273	527.442	50.8013	46.8207	45.8667
F13P71_24hpi_NI_bio2	2021	0.588973	3.62131		117.398	1851.06	1.003	6.2571	22.2468	0.524827	33.1108	38.2716	283.856	36.4871	2.19261	2.4142	44.9952	26.3288		0.472344	2.81657	0.676444	0.390705	470.554		0.763915	35.7582	0.408199	0.0933026		2.86905	4.26859	0.344053	0.594804	0.0699769	0.501501	25.2267	6.19296	5.68563	12.7999	739.36	64.5993	64.5832	63.0077
F13P71_24hpi_NI_bio3	2021	0.314164	2.21224	2.42168	130.164	1364.49	0.0959947	11.9906	41.4741	0.794138	54.6472	89.4365	360.525	50.0176	3.14164	3.30309	73.9944	102.47	8.26863	4.30667	2.83184	0.685053	0.418886	136.561		0.632692	46.7101	0.287984	0.100358		1.98534	3.0282	0.200716	1.2043		0.292347	8.36463	2.52204	2.63549	25.504	536.073	49.4305	51.3605	49.4741
F13P71_48hpi_NI_bio1	2021	0.449271	4.82967	2.50011	74.8952	1366.79		2.88698	12.6212	0.54079	17.0266	22.3097	128.641	26.2117	1.51837	1.67229	24.6642	20.3212	3.75225		2.00924	0.478391	0.133117	266.747		0.619828	31.033	0.378553	0.116478		2.2422	2.86618		0.299514		0.590709	15.0173	3.3321	5.2623	8.01201	597.012	47.6153	45.4434	47.1445
F13P71_48hpi_NI_bio2	2021	0.546793	3.9582	2.5646	112.315	1528.86		3.23237	16.1909		13.0069	21.6201	99.6034	15.3683	0.295171	0.493565	16.7377	14.4731	2.73396		0.991969	0.333882		144.208		0.658087	37.9368	0.450015	0.0629054				0.077422	0.270977		0.338721	8.92772	2.39524	1.4565	8.6761	628.079	55.1498	52.2497	52.021
F13P71_48hpi_NI_bio3	2021	0.291366	4.26643	9.77116	414.395	1540.25		7.80444	28.788	0.941736	13.2051	8.46522	46.426	13.2363	1.24871	1.43602	19.4903	4.31325	2.50262		4.61503	1.00417	0.42144	423.188	0.0104059	2.00314	29.173	0.520296	0.145683	0.104059	2.49742	3.74613	0.208118	2.66392		0.998968	27.8827	6.39964	8.18426	11.3477	695.627	59.8577	56.9592	56.5006
F13P71_96hpi_NI_bio1	2021				200.531	1051.37	3.51858	17.6486	55.5546	0.334219	30.8131	8.75932	41.5824	18.9762	0.366713	0.52918	12.951	5.73278	2.126		2.31168	0.612735	0.0603451	315.419	0.00464193	0.933028	18.2846	1.51791	0.273874		1.30902	2.39988		1.33688		0.181035	10.876	2.00996	8.06303	17.2912	388.45	68.2735	55.3047	55.1069
F13P71_96hpi_NI_bio2	2021	0.61853		6.49721	297.561	1127.98		6.59237	21.9922		13.301	1.94018	11.382	19.5974	0.243183	0.422927	7.27434		1.94546		2.56399	0.211463	0.0792987	175.937		0.750695	14.8553	0.761268	0.253756		1.19477	2.4424	0.206177	0.496939			7.57567	0.951585	3.73233	7.66555	405.826	62.7191	58.3843	57.4546
F13P71_96hpi_NI_bio3	2021		4.78748	3.49407	193.584	880.887	0.111661	5.29926	17.9123		35.8852	4.06168	50.4337	41.4357	0.441993	0.604832	10.3659	2.03782	2.53099	0.916554	1.27015	0.083746		183.055	0.00465256	0.358247	10.2682	0.651358	0.0930511		1.34924	2.53099		0.358247		0.293111	7.87678	0.502476	3.79649	9.1004	275.576	56.1991	51.5572	51.3625
NY42_0hpi_I_bio1+2+3	2021		3.19421		29.3	1304.74		2.51725	12.6454		6.2504	0.788694	14.3345	3.27308	0.420637	0.6441	3.73315			4.11435	0.604666	0.913571		348.202		0.6441	34.8537						0.6441	0.795267	0.0262898				8.05783	3.94347	408.704	72.7596	70.7937	70.6481
NY42_8hpi_I_bio1	2021		2.90331		63.2618	1062.14		1.7355	6.49865		12.8784	3.68185	6.35808	1.75712	0.237887	0.421709	5.68226	1.34082		4.10896	0.443336	0.448742		335.697		0.51362	27.5679		0.0378457		1.03805	2.29778		0.594718				0.0216261	7.40695	2.487	382.73	59.6445	58.6323	58.1424
NY42_8hpi_I_bio2	2021	0.241028	5.01507	2.97268	11.8696	946.267		4.80787	13.1846		4.5161	3.05302	11.3706	3.70422	0.190285	0.334056	2.19462	1.0952		4.48227	1.50537	1.26011	0.076114	290.798		0.634284	32.1328	0.266399	0.114171		0.689255	1.67028	0.122628	0.646969	0.0253713			0.0338285	9.04066	5.96227	267.193	51.5229	48.0023	45.7493
NY42_8hpi_I_bio3	2021	0.235144	1.15434	0.342028	19.0734	1566.17		2.87517	10.7311	0.0213767	12.0298	14.4934	231.702	19.223	0.379437	0.561139	8.74843	6.39699	2.27128		1.61394	1.66738	0.0213767	606.287		0.400814	18.8062	0.325995	0.0801627		1.54447	2.80035		1.52844				0.0748186	16.8556	3.32408	477.334	58.5115	57.8269	57.4011
NY42_24hpi_I_bio1	2021			3.49693	8.60989	1791.77	0.751271	18.0035	46.8923	1.37823	45.3519	160.556	2105.6	51.2972	0.729652	0.924226	28.2889	51.735	4.03741	4.53465	1.48633	0.605341	0.183764	444.574		0.702628	35.8124	0.610746	0.545888		3.37802	4.69139		1.30256	0.0756676			0.032429	13.7175	6.02639	744.364	64.3803	62.0052	60.4535
NY42_24hpi_I_bio2	2021	0.162029			109.704	1843.72		5.89245	22.252		6.90243	5.29295	40.5126	15.2847	0.264647	0.44828	10.8451	3.51603	1.99836	3.68346	0.912763	1.03158		283.977		0.966773	43.2833	0.426676	0.0162029		1.02618	2.38723		0.44828					5.26594	2.263	625.704	60.9155	58.8794	60.6489
NY42_24hpi_I_bio3	2021	0.0770056	1.80482	1.57862	6.17489	1458.99		4.71178	12.6241	0.0914442	17.9279	21.4509	188.308	16.7969	0.842249	1.0107	8.26848	6.17008	1.75188		0.991448	0.837436	0.0577542	413.987		0.587168	25.6284	0.231017	0.0770056		1.50642	2.63744		0.673799				0.0144386	9.40431	2.72889	427.975	54.9609	52.5974	53.9322
NY42_48hpi_I_bio1	2021	0.418233	4.75491		184.511	1267.64	0.313675	6.00961	21.2602		8.01614	9.85835	24.3173	4.83956	0.408275	0.57756	3.98815	2.21564	1.70281	9.01691	4.29187	3.05211	0.891235	409.281	0.00497897	1.16508	30.2472	0.52777	0.0597476				0.149369	9.52476					10.411	5.97974	417.895	60.7199	55.3858	56.4257
NY42_48hpi_I_bio2	2021	0.393862			10.148	1385.34		1.58517	8.7136		16.4887	20.3107	181.488	14.5583	0.549462	0.71965	4.58047	4.24982	2.0228	7.96477	5.06672	2.61116	1.04057	293.058		0.204225	16.5179	0.262575	0.068075		1.24966	2.38749		8.31001	0.0534875				4.08936	3.05365	442.75	54.3503	52.6575	52.2811
NY42_48hpi_I_bio3	2021				33.0831	1185.85		6.57445	25.2714		3.65062	7.81721	15.5567	2.31354	0.321787	0.515969	2.89054	2.36902			2.79067	2.29135	1.30934	366.222		0.787824	27.3741	0.466037	0.0388364					3.36212	0.0332883			0.00554806	6.64657	6.34698	478.142	65.5293	61.4436	60.5385
NY42_96hpi_I_bio1	2021	0.163739	1.94274		39.284	1489.85		1.37186	5.3901		6.30615	12.4043	36.9607	7.63376	0.323052	0.495641	4.86791	3.55357		1.47365	3.00925	1.41612	1.00898	310.502		0.938178	31.2475		0.0265522		0.800992	1.78785	0.0752313	7.25318					5.54941	2.02682	690.754	49.1905	47.6274	47.5569
NY42_96hpi_I_bio2	2021		3.91361		31.49	1112.86		1.31292	5.0052		4.4418	3.57155	9.76391	1.5091	0.598612	0.870251	2.11275	1.27771	1.69523	0.231396	1.83608	1.21734	0.392367	282.409		0.407458	27.013	0.266609			0.880311	2.04735		2.27372				0.00503035	7.62601	3.66209	363.037	55.7872	54.252	54.45
NY42_96hpi_I_bio3	2021		8.22868	2.49616	48.0807	1179.41		2.64204	8.66631		27.274	16.198	26.6473	3.39305	0.432235	0.621338	2.66365		1.93965	1.88563	6.15935	2.78792	1.95046	342.433		0.5511	22.6599	0.475459	0.108059			2.15577	0.172894	8.59608	0.0270147			0.0378206	9.07153	5.72171	396.15	62.1518	61.2988	62.989
NY42_0hpi_NI_bio1+2+3	2021		0.844496		10.5535	1498.12		2.09265	5.61404		6.45853	7.42519	214.444	13.4748	0.419592	0.605488	7.52079	6.98966		11.3449	0.40897	0.913543		303.004		0.28681	21.2027	0.24432	0.0106226	0.0159339	1.64119	2.88934		0.323989	0.0478017				6.70285	0.313366	449.193	57.5311	57.1508	57.0865
NY42_8hpi_NI_bio1	2021	0.292676			94.755	1199.72		1.98636	7.21614	0.124747	5.37852	5.02347	7.94543	1.876	0.537372	0.734088	3.5265	1.93358		1.81363	2.49014	2.87398	0.431817	521.486		1.54015	26.1585	0.249494	0.100757					2.48535	0.167929				13.6118	3.11868	521.994	54.1734	51.5343	51.5378
NY42_8hpi_NI_bio2	2021	0.29782		1.33738	5.14161	1464.16	2.12407	9.65947	14.8966	0.151719	9.99101	11.9521	97.6849	9.45156	0.786694	0.988986	8.62553	5.96201		7.01843	1.18566	1.62958	0.151719	517.847		0.247247	15.6215	0.421443	0.134862		1.55653	2.87705		0.876602				0.0168577	11.9746	12.1038	506.807	74.102	74.8996	74.1198
NY42_8hpi_NI_bio3	2021	0.187008	4.83028		89.2985	958.242		0.830132	3.60332		3.58964	0.652247	0.50629	0.761715	0.123152		2.14831			5.09939	2.24409	1.66939	0.19613	375.845	0.00456117	1.84271	24.1103	0.287354	0.0182447				0.123152	2.48128	0.0319282			0.0410505	9.62862	3.68998	406.552	49.1166	48.9915	49.0855
NY42_24hpi_NI_bio1	2021				81.512	1482.4		1.85473	7.01918	0.346429	8.66604	6.26236	19.3201	10.6966	0.97	1.20984	9.66802	2.19582	2.10522	2.47297	1.76412	1.57225	0.015989	488.875		1.09791	20.4926	0.266484	0.122582		1.18319	2.425	0.143901	0.612912	0.0746154				9.83857	5.74539	620.989	57.3338	57.4347	57.4138
NY42_24hpi_NI_bio2	2021		4.28207	7.31931	11.3532	1073.3	3.54935	9.94291	24.0852	0.330905	10.4787	7.45719	25.4127	5.15661	0.18121	0.315148	7.26416	2.49361		3.9748	2.61967	2.30452	0.36242	361.215		0.886353	19.0861	0.366359	0.11818		0.953322	1.87513		0.874535				0.0196967	8.34354	11.5502	406.402	42.6135	53.2979	48.9416
NY42_24hpi_NI_bio3	2021	0.538022	2.82461		115.433	1520.98			4.41178		18.5886	8.4846	31.3989	5.78911	0.823173	1.01686	7.11802	3.86299	2.066	3.92756	2.0122	2.38344	0.220589	555.184		1.07066	28.0793	0.25825			1.43114	2.69549		1.95302	0.0376615			0.0484219	16.0761	1.9584	544.091	57.8348	57.8099	57.7973
NY42_48hpi_NI_bio1	2021	0.126868	1.39555			1422.99	0.19735	7.66845	23.2779		5.42242	9.74062	41.481	6.85086	0.187952	0.347712	3.74025	3.45832	1.85133	4.02218	0.43229	0.920966	0.131567	378.32		0.634339	34.5362	0.319519	0.0375904		0.841086	1.93591	0.140964	0.615543					5.96748	4.52495	476.79	53.0913	53.5651	59.7326
NY42_48hpi_NI_bio2	2021		1.86033		9.6947	1262.48		1.93894	9.1794		11.8695	12.3498	58.2119	16.1666	0.349359	0.502203	12.3455	7.00901		7.8824	0.860296	1.05244	0.104808	341.839	0.00873397	0.733653	33.7	0.218349	0.0218349		0.82536	1.83413	0.0480368	0.55024					4.40192	1.3494	463.021	46.9052	47.0059	46.9304
NY42_48hpi_NI_bio3	2021		4.68408			1581.6		3.56807	9.41531	0.0523946	17.7041	28.094	333.984	24.1487	0.759722	0.943103	15.7498	10.1384	2.78739	6.09873	2.45731	1.23651	0.068113	506.609		0.419157	19.2183	0.298649	0.146705		2.24249	3.48948		1.42513				0.0471551	11.8988	6.586	612.566	56.3739	57.3625	57.369
NY42_96hpi_NI_bio1	2021	1.31516	5.96704	11.423	121.093	1310.31		2.29723	8.05178		3.74448	2.19385		1.38982	0.292896	0.539848	4.33601	1.69995		5.58226	1.82055	1.23476	0.0344584	373.058		1.11415	29.2724		0.0229723				0.201007	1.79758					7.70719	4.81269	458.172	61.8411	61.9545	61.9042
NY42_96hpi_NI_bio2	2021		6.19179		65.9069	1312.66		3.14551	12.9095	0.367141	9.97236	8.63775	41.4374	7.8092	0.491176	0.664824	9.32738	6.94592		1.94486	1.20065	0.90297		367.33		0.898008	18.6002	0.257991	0.0644978		1.2453	2.40626		0.699553					6.07272	3.82522	480.695	55.1802	53.8566	53.431
NY42_96hpi_NI_bio3	2021	0.146729	2.7096	2.40147	20.1313	1591.84		2.8221	10.1048	2.29387	14.1252	45.6573	310.108	30.4072	0.601591	0.777666	28.1525	34.501		4.6611	1.58957	1.26676	0.127165	384.069		1.16405	36.0416	0.220094	0.0342369		1.79988	2.95904	0.0440188	1.15916	0.0635827			0.0244549	7.49787	1.16405	900.228	53.1664	52.8254	52.6988
BC4_0hpi_I_bio1+2+3	2019	0.9522	0.2427		339.722	2584.37	0.0373	0.6535	0.5788	0.168	13.4619	5.3586	4509.45	1046.13	1.4937	1.1576	22.2	4.9105	8.8315	3.3048	2.1659	0.2241		128.962		0.5788	31.2369		0.1867	7.6365	10.7733	15.329	0.2987	0.168	0.1867		2.7073	1.5684	0.5975	1.0269	3575.62	200.798	200.546	200.55
BC4_24hpi_I_bio1	2019	0.9372	4.446		39.1207	3297.84	0.4577	3.2473	3.7704	0.2179	29.3133	10.9189	9308.15	1707.95	2.0269	1.7	46.1602	6.3639	47.4243	3.9448	8.7831	1.9397		439.634		2.2012	34.1298	8.0203	0.4577		13.8394	19.8328	0.2615	1.4166		1.6346	5.1434	1.8525	3.182	1.5038	3847.08	234.511	234.99	234.089
BC4_24hpi_I_bio2	2019	1.1013	0.8761		347.074	2955.71	3.0037	7.8095	15.1685	1.1514	98.3951	254.761	146240	3731.98	3.0037	2.8034	131.886	109.934	19.7241	10.4377	43.1777	5.0562	0.3254	380.99		5.0061	48.8596	9.6117	0.8761	3.8797	16.37	23.5037	0.3504	1.0263	1.0263		3.9048	3.6294	2.9035	1.652	3613.8	273.889	271.199	268.859
BC4_24hpi_I_bio3	2019	0.5169	4.0058	0.9968		2036.72	0.1661	2.3075	5.6488	0.48	25.3642	8.2332	5447.27	780.549	2.8613	2.9167	26.9333	5.3165	27.0072	3.7843	5.1688	1.1814		240.628	0.0369	4.615	21.3584		0.1661	0.8122	10.9469	15.6173		1.0522			1.5691	1.606	2.2337	1.3476	1574.51	199	198.307	198.302
BC4_48hpi_I_bio1	2019	0.8198		0.5398	337	1987.23	0.16	5.3184	7.2978	0.7998	35.1495	12.7162	9903.89	1293.36	5.5783	6.3381	59.7622	8.4575		8.6974	4.4787	1.1996	0.6598	236.55	0.04	1.1597	12.5363	7.3778	0.4799		19.8341	29.0114		0.14			3.479	1.9194	1.1397	2.0794	2648.42	220.476	215.357	214.759
BC4_48hpi_I_bio2	2019	1.0423	0.6355	0.8135	388.034	2506.9	0.0254	7.3977	10.5245	0.5593	44.9199	17.973	14544.4	1258.06	2.3896	2.0337	69.4008	9.1009	16.2444	7.8807	36.2257	3.6861		242.776	0.0254	4.0166	30.5313	9.4822	0.5847		14.9479	21.3287		3.8387	0.5847		2.7455	1.3728	1.8812	1.2202	2051.81	277.519	273.186	273.066
BC4_48hpi_I_bio3	2019	1.3078	0.718		260.251	2714.93	0.0256	7.0518	9.9239	0.1795	25.3097	18.822	16106.4	1335	2.4361	2.0002	33.3873	6.2313	10.2829	1.9745	13.2831	1.2565	0.0513	324.513	0.0256	2.6412	30.5665	9.6931	0.9232	7.7698	15.232	21.7197		0.3334	0.2051		3.4875	3.1541	1.5642	1.077	2908.71	280.891	276.293	275.439
BC4_96hpi_I_bio1	2019	1.1675		1.6864	348.792	1743.6	0.0324	2.1566	7.7185	0.3081	27.0958	10.2967	4394.49	668.283	2.0593	1.9783	31.4415	7.2807	6.8753	0.4216	1.508	0.3567		107.54	0.0324	1.4756	33.0631	6.1456	0.1946		9.713	13.8641	0.1946	0.1135			1.6215	1.1351	0.6324	1.654	1917.91	174.571	174.167	174.167
BC4_96hpi_I_bio2	2019	0.983	0.6741	0.2809	420.956	3102.29	0.0281	2.3873	4.1287	0.5336	48.3926	23.789	41687.9	1936.57	4.6061	4.7466	62.3233	11.1221	11.9086	1.4324	12.049	2.5558		751.503	0.0281	2.3031	33.3103	10.2796	0.3932	9.8302	18.0875	25.8955		1.292			8.1731	3.595	4.2972	1.966	4093.41	302.598	302.06	301.686
BC4_96hpi_I_bio3	2019	1.2099		0.2215	500.301	1835.39	0.1022	3.2717	7.3955	0.4601	30.0249	9.9515	14168	1408.5	2.4368	2.4197	45.4804	8.2134	8.895	0.5112	3.9704	0.2556	0.0341	157.725	0.0511	0.9713	31.9505	6.3049	0.4601	2.8798	10.7013	15.3021		0.0852		1.0054	2.6412	1.4995	0.9713	1.2269	2230.2	184.451	183.027	183.028
BC4_0hpi_NI_bio1+2+3	2019	1.3988			173.049	2473.82		0.4219	1.4432	0.4885	15.764	5.4175	5944.12	811.003	3.064	3.0196	29.1745	5.5729	9.1476	1.1101	10.3687	1.3988		314.481		1.754	32.1719			11.168	13.7436	19.6495	0.333	0.4663		1.0213	3.6191	2.5977	0.9547	0.9325	2926	239.44	238.505	238.48
BC4_24hpi_NI_bio1	2019	0.7243	0.5597	1.9755	342.798	2640.01	0.0823	0.6585	1.9261	0.6585	6.3051	5.8277	3194.13	480.919	3.3748	3.6547	31.4269	4.8729	9.0873	0.9548	3.523	1.3664	0.0329	353.976	0.0329	2.42	35.8224	6.0417	0.1975	8.758	11.3756	16.3802		0.9877		1.0371	6.6673	3.6217	1.0207	1.3005	4361.61	177.595	176.825	176.821
BC4_24hpi_NI_bio2	2019	0.3073	0.7529	1.0449	239.51	1930.41		0.4456	2.2434	0.1229	22.9722	9.7728	4130.03	416.065	1.8439	1.7364	14.9357	5.2552	7.0069	0.4149	1.7825	0.6761		85.2659	0.0154	1.1371	24.1553		0.1844					0.3381	0.0922		1.0142		0.3227	0.9681	2285.64	166.648	165.044	165.052
BC4_24hpi_NI_bio3	2019	1.0229	1.0973	1.0415		2577.1		0.6881	6.0443	1.0601	12.721	12.7396	11823.9	1103.95	2.0086	1.8226	33.718	11.1773	33.718	1.1717	6.9742	0.2604	0.2232	304.281	0.0372	4.2217	33.532	6.9742	0.2046	5.9327	11.3819	16.2732	0.279	0.5951		0.8369	3.1245	2.9757	1.7668	1.1531	2983.4	202.056	199.774	199.758
BC4_48hpi_NI_bio1	2019	0.4207	0.2945	0.9395	347.447	1768.42	0.1543	0.5329	2.5241	0.2524	10.1106	2.7205	2886.92	339.566	1.2901	1.0657	19.6602	3.8283	7.8388	0.5048	1.5565	1.4444	0.0561	55.7553		0.8554	23.3342	5.1324	0.1122		7.7827	11.0501		1.248	0.0982		0.9816		0.3926	1.4584	2813.21	150.821	150.642	150.667
BC4_48hpi_NI_bio2	2019	0.6892				2029.06		0.1443	0.9937	0.2084	24.6989	5.9303	3222.59	424.818	1.8592	1.715	25.5164	3.2537	25.5805	0.8976	10.7066	1.8913		322.993	0.0321	2.5003	15.0822		0.1282		9.3603	13.3512	0.2084	2.853			2.8049	2.2118	2.6125	0.7533	2195.03	173.155	172.153	172.153
BC4_48hpi_NI_bio3	2019	1.0373		1.5984		1550.47		0.9352	4.2341	0.4761	24.2652	10.5597	4561.66	395.623	1.8875	1.7174	22.1906	7.1248	22.2757	0	10.4237	2.2446	0.034	481.545	0.017	3.3328	25.8466	6.2916	0.187	0.3911				0.9692		0.7142	3.3328	1.5474	4.5061	1.3603	1402.91	182.766	182.933	182.642
BC4_96hpi_NI_bio1	2019	2.3614		7.9588	1243.27	3409.54	0.0219	1.6617	10.7356	3.2797	14.059	17.3825	11626.1	1508.54	5.2694	5.8816	128.98	13.6217	18.9786	0.9839	87.0216	8.0025	0.6997	1974.36		7.5652	78.1883		0.2405	5.2694	18.8693	27.4402	0.3498	3.4765	0.1749	1.1588	23.0236	12.7253	13.5999	2.6456	5789.05	237.998	235.018	234.867
BC4_96hpi_NI_bio2	2019		1.0639	2.5116	409.646	1787.06	0.0174	0.8895	3.7499	0.2267	25.3947	12.6276	4396.61	743.562	3.3662	3.6104	34.534	5.2847	8.9998	1.2732	40.3419	1.1511	0.1395	361.543		3.1569	15.3484		0.1919	0.75	10.9358	15.6449	0.2267	9.4532			3.9418	1.779	2.4941	1.3255	1712.51	189.118	187.974	187.337
BC4_96hpi_NI_bio3	2019	3.2174		0.7398	693.793	2057.72	8.6371		4.3874	0.585	21.7305	0.9291	3489.96	732.403	2.6496	2.6841	32.6216	4.267	32.6216			0.4129				1.5485	29.6106	6.3316	0.1721		10.8911	15.5882		0.3785					1.1872	1.1184	184.802	184.802	184.807	184.813
Kish_0hpi_I_bio1+2+3	2019	0.5046		0.5835	78.8176	2095.09		0.8043	1.1985	0.1577	19.9646	16.4322	9321.01	366.065	2.2235	2.2078	26.2095	4.999		0.2681	1.6874	0.1892		113.322	0.0158	1.23	46.8522		0.1577		9.4777	13.5305					6.1345	1.3089	0.7412	1.0566	2270.18	169.899	169.382	169.382
Kish_24hpi_I_bio1	2019	1.1493	0.293	0.2704	140.753	2961.76	0.0451	1.3746	1.0366	0.0901	25.7573	18.749	14330.4	917.259	3.245	3.245	35.4248	6.3999	15.4138	1.4422	5.7689			206.735	0.0225	1.2394	29.9488		0.4282		14.4448	20.687	0.3831	0.5408	0.1577	1.2845	7.2788	1.5324	2.0957	1.2169	3329.28	243.74	242.044	242.044
Kish_24hpi_I_bio2	2019	0.6422	3.0083		121.143	2333.41	0.0338	0.9971	2.8731	0.2873	33.0911	14.0105	5190.81	572.639	3.8195	4.2082	45.1581	3.566	9.1263	0.507	2.7548	0.2028		124.1		0.5239	32.0433	6.2363	0.2028		10.6304	15.2104	0.3549	0.4732	0.1014	0.7098	6.963	0.8788	1.014	2.4844	2747.66	183.549	181.526	181.526
Kish_24hpi_I_bio3	2019	0.8796		1.3788	114.799	3293.1	0.1189	2.3535	3.1618	1.6166	49.5903	33.1632	51386.7	2210.53	5.3965	5.9432	127.09	24.5337	16.4984	0.9509	32.7591	0.6181		727.499		3.4708	54.6064	8.7009	0.3566		17.4493	25.1993	1.2362	0.7845	0.2377	1.9018	32.2123	4.4931	6.8466	2.2347	2749.56	257.331	255.358	255.395
Kish_48hpi_I_bio1	2019	0.7264	0.2303		91.3376	2659.28	0.0354	8.5579	2.2857	0.4784	51.0286	30.7235	21865.7	925.195	3.3133	3.5259	70.0934	10.3652	13.2887	0.3189	0.4607			124.63		0.9568	42.7542		0.7619		13.5013	19.5255	0.3366	0.1949		0.9745	4.8016	1.3643	0.9391	1.4352	3024.04	194.03	190.326	190.326
Kish_48hpi_I_bio2	2019	0.6123		0.2204	54.8334	2236	0.049	2.9633	2.3266	0.098	84.0011	48.1476	29558.1	1372.18	2.547	2.2776	51.1109	10.1879	19.2002	2.7184	1.2735			85.1031		0.8327	33.6984		0.3674	0.3918	13.1267	18.588				0.9796	2.547	0.3429	0.5633	0.8327	1941.94	274.526	263.829	263.046
Kish_48hpi_I_bio3	2019	0.3606			126.015	1829.72	0.2019	4.313	3.5341	0.2885	46.1739	21.6228	13804.5	719.438	3.3466	3.7072	65.4887	8.5683	11.0927	0.0865	0.5481			34.735		0.3606	48.8857	5.3083	0.3895		10.6888	15.4201				0.6203	2.4378	0.0577	0.2452	1.2117	2074.33	156.473	155.42	154.935
Kish_96hpi_I_bio1	2019	0.6711		0.4474	191.171	2215.26	0.0344	4.6115	12.2171	0.1893	49.0575	64.7332	27296.6	1116.33	4.1297	4.5771	43.8266	19.4785	13.2495		9.4811	0.3613	0.0172	192.668	0.0344	1.5486	39.6108	6.642	0.3613	0.3958	11.2018	16.0543	0.499	0.6711		1.1873	5.9709	1.0324	0.8604	1.3594	2640.14	193.803	187.375	184.822
Kish_96hpi_I_bio2	2019	0.3452	0.3287		76.311	2387.4	0.2137	12.1296	27.8092	0.5753	70.4106	114.82	87827.7	2568.03	2.7448	2.8269	72.5308	34.3835	12.3104	0.7396	15.729	0.8711		256.331		2.1202	36.438	6.3442	0.6903		10.2066	14.5949	0.641	0.3616		0.9533	12.2282	2.0873	2.3339	1.397	1950.97	192.964	176.734	176.539
Kish_96hpi_I_bio3	2019	0.6755	0.193	0.2573	96.1303	2035.5	0.0483	2.6055	6.3047	0.4986	47.655	33.6464	32555.7	1130.39	2.5412	2.6055	56.3561	10.1164	8.2829	0.579	2.3964			174.666	0.0322	1.6888	30.2528	5.8865	0.2091		10.7276	15.4079	0.4664			0.6755	5.4523	0.9328	1.158	0.8524	1751.6	172.953	172.833	172.749
Kish_0hpi_NI_bio1+2+3	2019	0.5406			63.6228	1706.05	0.9665	0.9665	4.0133	0.131	37.9869	45.9643	12764.2	471.618	2.6045	2.6701	37.1351	11.8924	9.1732		0.7535	0.131		60.3466		0.5897	29.1249	0	0.131		9.5663	13.6451		0.0983			2.4735		0.4095	1.376	2043.16	176.12	176.895	176.007
Kish_24hpi_NI_bio1	2019	0.6225	0.2027	0.5067	99.1899	2007.86		0.3619	1.9398	0.0724	34.3517	17.8345	11842	741.333	2.2872	2.3451	21.2219	3.3005	6.6156	3.9375	6.2247	0.1737		128.736		1.0857	34.2214	5.3272	0.1158	0.2027	9.3515	13.4048			0.0869	0.8541	4.9508	0.7962	1.187	1.2884	2078.81	157.261	155.611	155.515
Kish_24hpi_NI_bio2	2019	0.4213		0.1124	82.8365	1813.98	0.014	0.2809	2.2612	0.0843	43.0475	15.969	10165.9	667.257	2.3034	2.3736	24.9858	4.3539	9.2415	0.4775	0.0983			20.9549		0.4073	36.8537	5.1825	0.1404		8.7219	12.4718					1.0955	0.1826	0.1545	1.0253	1684.6	150.954	150.876	150.866
Kish_24hpi_NI_bio3	2019	0.5254	0.2718		6.4318	3223.06		0.1631	0.9059	0.3442	40.6925	36.7066	23340	1047.13	3.5692	3.841	41.5621	6.5767	41.9245	0.3805	2.3553	0.1268		336.827		2.1017	47.9939		0.1449		12.0483	17.2843		0.8697		1.3588	10.2547	2.5908	3.1163	1.0871	3711.17	197.42	194.608	194.602
Kish_48hpi_NI_bio1	2019	0.3792	0.6478		84.1368	2396.82	0.0158	0.2054	1.7538	0.237	48.507	41.3179	16630.3	749.11	2.5123	2.5755	50.5137	6.5571	10.3334	0.9638	0.1264	0.1264		61.0525		0.79	30.0364		0.1422		9.3222	13.2881		0.1106		0.6162	1.9592	0.8374	0.7742	0.79	1963.46	170.47	169.709	169.73
Kish_48hpi_NI_bio2	2019	1.0195			242.786	1808.65	0.0208	0.8322	4.9727	0.1873	33.0401	9.3627	2810.8	388.054	3.974	3.8491	63.8747	9.7997	11.3601	0.6242	0.7282			100.93	0.0416	0.3121	20.8477	7.615	0.2289	0.3329	13.3783	19.1624		0.104			3.7659		0.6866	3.9532	1624.32	226.456	224.286	223.475
Kish_48hpi_NI_bio3	2019		0.3117		36.6914	1868.26		0.2672	2.9166	0.4898	31.3703	26.6057	13044.2	408.904	2.7385	2.5826	34.8435	10.7759	10.3306	2.0038	2.7608			72.5813	0.0223	0.8906	36.9808		0.2449				0.2672	0.2449	0.2004	1.1355	3.2506	0.2449	1.5585	1.3804	1424.78	239.607	239.137	239.142
Kish_96hpi_NI_bio1	2019			0.6356	107.191	2929.65		0.1534	1.6218	0.2849	18.3217	15.3411	13992.3	832.432	4.5147	4.8872	44.5112	6.8597	12.3167		8.1308	0.2849		312.631		2.1258	46.9658		0.2411	0.8328	13.2591	18.9134	0.5041	0.3507	0.1534	1.3588	11.4401	2.2793	1.5122	1.052	3059.54	235.938	235.467	235.441
Kish_96hpi_NI_bio2	2019	0.5398	0.3017	0.3652	64.3824	2276.39	0.0159	0.778	5.4935	0.6668	47.0762	32.2785	16340.1	688.646	2.8738	3.0326	51.4901	10.6219	13.7497	0.1588	2.0164			98.979	0.0318	0.8891	33.8504	5.8905	0.1905	0.4287	10.1456	14.5436		1.429		1.0479	4.3821	0.3969	0.9685	2.3022	1928.26	170.536	170.764	170.54
Kish_96hpi_NI_bio3	2019	0.7462	0.2487	0.3908	210.026	1334.97		0.3553	3.7841	0.3908	27.2704	6.1825	3032.04	570.493	4.1039	4.548	33.7193	5.5607	7.9235		3.5354	0.2665		117.698		0.9949	21.2478	6.5378	0.2665	0.5863	10.8549	15.4917		0.5863		0.7995	2.3095	0.5507	0.9949	3.4821	1338.64	192.429	191.306	190.831
Terold_0hpi_I_bio1+3	2019	1.1561	0.2569		70.6067	2818.15	0.5138	37.9795	47.378	4.3246	93.4715	45.4726	76262.4	7743.7	2.5477	2.3764	94.7132	12.2245	19.4393	14.0229	20.103	1.8626		830.325	0.0642	2.9544	14.0443	9.2915	2.5477		13.4876	19.2895		0.7921	0.471	1.9054	13.98	12.0318	3.5111	2.355	2336.73	277.177	253.644	229.951
Terold_24hpi_I_bio1	2019	0.5019		0.3543	55.7214	2279.91	1.4318	49.4334	121.421	3.3211	38.5252	40.4884	37689.8	3122.55	2.406	2.465	102.542	20.5911	11.3509	0.738	1.3727	0.2952	0.059	164.625	0.0148	1.5646	19.8826	7.1146	2.8783		10.1258	14.554		0.1328	0.1181		6.4652	3.4097	0.5019	5.6386	2181.02	227.965	199.604	161.439
Terold_24hpi_I_bio2	2019	0.8929		3.3351	112.133	1537.17	0.9454	18.8815	71.5605	0.5515	21.1399	23.4771	425.398	37.4478	2.0221	1.5231	27.3637	13.0516	11.7911		2.3897	0.4727	0.0263	122.533		1.6282	31.7492	9.7165	0.8666					0.8403	0.1576	1.0242	3.8341	1.4706	0.8403	5.8824	1366.28	300.711	302.414	285.358
Terold_24hpi_I_bio3	2019	4.3663	0.9998	2.6932	320.145	2745.18	5.1416	102.016	339.059	5.6313	32.2777	51.1506	11297	1395.74	6.0801	6.9779	160.817	44.8052	20.4439	4.5703	40.6838	5.4476	1.061	836.058		3.0605	44.6624	11.4053	5.0804	0.9793	15.0779	21.7701	0.3673	1.1222	0.4081	1.1222	15.6696	6.1413	3.3665	18.424	2977.26	298.222	365.153	297.099
Terold_48hpi_I_bio1	2019	0.5039	0.6047	0.6047		2100.73	2.4019	42.6804	85.7806	4.6023	95.7747	56.2017	45607.8	4079.29	5.4253	6.282	225.512	24.1368	231.761	40.8831	7.0042	4.4847		581.82		2.7882	14.8987		1.5285		11.7913	16.9646	0.6719	0.4871		1.6629	13.2862	14.8483	2.3851	4.0648	1824.04	201.735	220.971	184.657
Terold_48hpi_I_bio2	2019		0.3591	1.7184	120.312	2901.22	1.4106	52.0387	88.0478	2.693	50.8333	40.5487	17992.2	2334.82	3.0521	2.8469	69.8381	27.9301	14.0805		25.6218	0.949		513.488	0.0256	2.8725	20.6206	10.9002	2.1544	1.0772	15.0807	21.4669		0.5899		1.2054	8.7971	5.4116	1.4619	5.1038	1916.88	338.928	317.401	281.103
Terold_48hpi_I_bio3	2019	0.9153	0.286		176.604	2214.98	4.3288	47.1973	155.475	2.1358	54.2149	49.9815	27036.8	2429.07	3.7376	4.0046	98.5709	21.2817	11.0795	1.3158	22.3877	2.4791	0.286	451.34		4.0618	19.7752	9.4204	2.2311		11.4418	16.3427	0.2288	0.4386	0.1716	0.9535	6.4265	5.0725	1.9451	5.9497	1672.29	276.927	264.528	218.037
Terold_96hpi_I_bio1	2019	0.6349		1.222	92.1501	1782.07	1.3537	31.8907	54.7845	4.7201	50.9988	50.3279	46572.8	3255.53	2.6955	2.971	205.649	39.5819	12.6628	0.9943	2.7913	0.6829	0.3235	330.708		1.7251	25.6971	5.2592	1.3058		9.1288	13.2019	0.1438	0.1198	0.0839	1.0662	8.5417	8.7334	1.2459	4.5644	1962.34	129.404	148.41	129.543
Terold_96hpi_I_bio2	2019	1.0472	1.2309		279.346	2104.29	2.9395	44.9011	199.483	1.2309	44.846	82.6555	12548.6	837.523	2.8844	2.9395	104.5	69.7768	11.2253	0.0735	0.5879	0.3123		79.1465		3.013	26.3822	9.039	1.4146		10.6741	15.212	0.2205	0.2756	0.147	0.79	3.5642	1.1758	0.3674	10.6374	1706.66	271.58	231.552	211.549
Terold_96hpi_I_bio3	2019	0.7586			210.845	1763.75	1.6809	25.0205	86.233	1.8297	13.9829	19.9629	3260.02	306.866	2.6776	2.8263	47.6758	10.6955	6.8427	0.7289	2.9007	0.6694	0.0744	220.558	0.0298	2.4396	26.5229	6.1138	0.6843		8.7616	12.4805		0.1041		0.6843	5.8461	3.7784	1.0859	11.0673	1793.7	191.321	189.759	169.695
Terold_0hpi_NI_bio1+2+3	2019	0.2933	0.3188	3.9653	55.5017	1408.99	0.9053	19.8521	62.0553	0.7268	32.0031	44.2305	6942.18	334.171	1.5173	1.4153	26.4185	6.8724	7.0891	0.2168	2.55	0.7395	0.153	201.721		1.8615	31.3528	5.5718	0.4463		6.7449	9.5372		0.9308		0.6503	6.4516	3.6466	1.02	5.0746	964.897	167.209	150.852	137.844
Terold_24hpi_NI_bio1	2019	0.3253	0.3828	2.8324	99.6885	2309.43	1.2248	27.788	76.0343	2.22	47.787	65.2597	31559.5	2124.56	2.507	2.3731	125.735	27.7497	15.7695	2.4879	41.5098	1.7798	0.1148	1126.18	0.0191	5.6265	24.2093	7.8656	0.9186		11.9802	17.0709	0.2871	0.8421		1.7989	19.3674	11.9037	5.7605	3.9232	1719.21	232.594	227.528	207.246
Terold_24hpi_NI_bio2	2019	0.6883		4.5291	107.474	1730.61	3.593	23.926	112.995	1.0738	22.7971	46.3652	7954.26	419.035	1.4592	1.294	31.0432	22.3291	7.5302	0.1927	2.12	0.7021	0.1514	88.394		1.9686	31.2772	6.1536	0.826		7.5302	10.6827		0.2065	0.0964		3.1525	1.4455	0.2753	7.2274	1518.11	194.226	179.039	153.709
Terold_24hpi_NI_bio3	2019	0.6717	1.0971		103.798	2467.8	2.6867	31.7036	100.619	4.3436	78.1395	44.5328	16234.5	1436.56	3.4256	3.4704	139.173	27.2257	0	2.4852	8.1274	2.5076	0.2463	914.971		4.2316	19.0983	8.8886	1.5897	0.6717	13.4785	19.255	0.6717	0.1343		1.321	18.6505	7.9707	2.0151	5.3959	2067.67	283.295	271.129	247.791
Terold_48hpi_NI_bio1	2019	0.4947	0.3251		73.5785	2082.53	0.9611	17.1438	61.6075	3.1093	36.4642	32.4785	24658.5	1470.75	2.1483	2.1765	115.314	23.3201	8.7062	1.3003	2.968	0.4523	0.0424	322.779		2.2755	26.2033	5.6675	0.7491	0	8.7627	12.5363				0.9187	7.7027	4.6782	1.5971	2.756	1809.24	169.361	170.94	158.408
Terold_48hpi_NI_bio2	2019	1.428	0.6166	8.222	203.537	1508.81	1.2982	29.9561	129.377	2.4341	2.4125	4.1002	2538.74	199.837	1.5687	1.5687	14.8753	4.1543	4.4247	0.238	39.5304	2.683	1.2008	734.092	0.0325	3.635	45.2858	4.9115	0.8222	0.2164	5.9393	8.4275	0.1623	0.476	0.1839	0.9845	15.4919	6.2314	5.9826	9.2173	1720.54	144.748	150.094	139.041
Terold_48hpi_NI_bio3	2019	1.8472	0.8041	8.1927	559.601	1459.49	0.9996	14.0167	45.1793	1.6081	13.4516	8.4752	883.093	52.8939	1.8689	1.4777	11.9087	4.0637		3.477	49.5907	3.0858	0.3912	636.052		6.7367	25.3386	8.2361	0.565	1.695	11.2133	15.8421		2.0645		2.4991	11.5393	17.1242	2.1079	7.3886	1312.2	249.797	254.879	241.502
Terold_96hpi_NI_bio1	2019	0.3453		3.5155	140.651	1483.37	0.7324	13.5493	50.4828	1.13	23.3006	34.2028	13477.8	632.903	1.3392	1.2869	50.305	12.9111	6.7589	1.695	1.7264	0.272	0.0942	183.883	0.0209	1.6322	28.1658	4.2583	0.3453		5.901	8.3911	0.1569	0.5127	0.0942	0.7429	7.7424	4.2479	1.0777	5.2732	1298.94	112.807	124.031	112.957
Terold_96hpi_NI_bio2	2019	0.3819	0.3678		226.736	1883.5	1.3014	24.9948	63.2439	1.9945	17.2007	19.9308	5348.64	560.071	2.2208	2.2633	49.4663	13.2825	7.9497		2.0511	0.5375	0.0849	212.336		3.5222	23.9764	5.842	0.3961		8.8408	12.6601		0.3253			4.8943	1.9662	1.3014	3.6495	1740.16	182.669	169.771	156.187
Terold_96hpi_NI_bio3	2019	0.3902		5.992	143.865	1278.15	0.6689	12.3185	49.1905	1.491	10.0193	13.0989	632.593	53.5522	1.1845	0.9197	12.8481	7.1347	5.6576		5.1699	1.5747	0.1812	488.645		3.2887	29.793	5.5183	0.5992		7.2323	10.2144		5.7273		2.0763	13.3637	10.2283	2.2714	7.4413	1304.17	166.33	170.254	155.757
Bianca_0hpi_I_bio1+2+3	2019	6.7393		2.1115	509.034	1354.68	0.1232	0.6862	3.0441	0.827	9.1147	1.9883	473.736	198.078	2.1819	2.0587	8.6924	1.9883	6.9152	5.8771	24.9159	1.2845	0.4399	335.168	0.0352	0.6686	38.9047	6.5105	0.4575			13.5841	1.1613	0.7214	0.2287	1.0382	3.6424	0.8094	4.311	2.2347	1716.93	190.299	189.016	189.001
Bianca_8hpi_I_bio1	2019	1.8176			455.805	2579.27	0.0399	3.5753	10.0669	1.0786	9.2879	2.3369	3273.85	1023.3	2.297	2.1172	18.8754	3.1958	9.0682		5.9722	1.0386		468.489	0.0399	1.8775	74.8823	7.5102	0.6591		12.0643	17.2375		0.8189	0.4394	0.8988	5.6326	1.3582	4.2944	2.1572	4715.45	215.01	214.584	214.657
Bianca_8hpi_I_bio2	2019	1.9226	0.3482	0.6964	388.81	2145.11	0.0908	1.8469	6.6005	0.8478	3.6333	2.1194	1332.03	397.878	1.2262	0.9386	6.5854	1.9075	5.7376	0.9537	1.4987	0.2271		263.536	0.0303	1.3474	50.0641	5.6922	0.2574		8.1144	11.4904		0.439		0.6358	2.2254	0.1211	2.074	1.2868	3851.24	167.77	163.663	162.864
Bianca_8hpi_I_bio3	2019	1.9908	3.1121	1.4187		2805.23	0.1144	5.6292	17.5513	0.6636	7.3683	2.7002	1365.87	268.51	2.1052	1.762	12.7458	2.7688	12.7458	0.6636	4.9199	2.4485		626.72	0.0229	3.6613	49.5646	8.6498	0.4119	0.2975	12.2195	17.2996		1.8078	0.2059	0.984	2.8146	1.1899	6.7047	1.8535	4281.46	265.734	245.795	245.784
Bianca_24hpi_I_bio1	2019	3.6291		1.9177	453.517	1796.27	0.2887	4.3921	7.9799	0.433	16.3517	3.9797	349.117	69.3245	1.7527	1.4022	9.3821	2.4125	9.3615	0.7217	0.4949	0.8248		253.77	0.0412	0.6598	60.0455	7.7737	0.5361	0.2681	11.341	16.1042		0.1443			2.6187	0.7011	1.6084	2.4332	3395.41	224.745	224.534	222.655
Bianca_24hpi_I_bio2	2019	1.8109	0.9542	2.7846	555.299	1228.21	0.2142	1.6162	5.3355	0.0584	14.7602	2.0251	270.182	92.7868	1.5189	1.1489	7.3412	2.1809	7.8864	0.331	11.3136	1.3047	0.3895	108.404	0.0389	2.0836	38.361	7.1464	0.1558	0	10.0284	14.1566		1.1684	0.1753	0.7594	1.071	0.2531	1.5773	1.402	1478.44	214.207	209.756	210.757
Bianca_24hpi_I_bio3	2019	1.784			405.693	1186.37	0.1274	6.244	14.1872	0.3611	1.9327	0.1699	40.1191	5.9679	0	1.0832	8.1555				0.5734	0.1487	0.2973	109.25		0.5734	37.7829	0	0.531				0.2549	0.2124		0.8708	1.4442	0.3823	1.0619	1.9114	2733.29	229.991	230.226	229.64
Bianca_48hpi_I_bio1	2019	4.0533	1.1076	2.4273	552.049	2139.34	0.0471	3.3699	8.3658	1.0133	14.4222	2.2623	689.083	393.311	2.3801	2.0738	16.4017	2.8986	10.2511	0.9191	46.2358	1.4846	0.0471	491.084		1.9795	45.8823	8.8136	0.4949		13.8095	19.6537		0.6834	0.165	1.1076	4.2654	1.3197	5.9621	2.0502	2713.54	261.893	254.863	253.376
Bianca_48hpi_I_bio2	2019	9.799	0.8843	1.6013	1314.45	3268.42	0.8365	14.7941	23.8283	2.7246	13.0972	7.2656	5634.16	1176.36	3.2026	3.107	30.5442	6.2379	15.0331	16.0847	67.5892	2.5573	1.6491	1873.45		1.4101	92.6603	9.2493	1.3384	0.6453	15.7262	22.5616	0.6931	5.3297	0.3346	1.5774	14.0532	4.1108	41.7772	3.3699	5998.95	278.031	262.147	256.722
Bianca_48hpi_I_bio3	2019	1.9109	0.6839	1.1063	475.938	2565.97	3.2988	4.7672	15.2672	0.5833	8.1465	2.635	4445	620.101	1.4483	1.046	15.2269	3.5	8.931	1.2672	2.3736	0.523	0.0603	251.214		0.0603	42.201	7.5833	0.7644		12.6321	18.0833	0.4224		0.3017	0.8448	2.5948	0.7241	1.5086	2.0919	4698.05	225.459	220.149	220.573
Bianca_96hpi_I_bio1	2019	3.5615	1.3493	4.1264	297.946	659.387	0.0784	4.6441	17.5253	0.3452	14.356	1.5533		25.5897	1.2081	0.8943	6.7152	1.8514	0	0.7374	2.4319	0.5334	0.0941	131.824		0.6276	54.6155	5.9464	0.8159		8.2998	11.7358		0.1883	0.1098		1.5062	0.3609	1.2709	2.4162	1345.32	168.962	169.611	168.98
Bianca_96hpi_I_bio2	2019	1.9739	0.783		423.622	2313.59	1.093	19.5759	42.2187	1.0114	32.4307	14.845	25669	2279.24	1.8597	1.7129	36.2643	9.6085	9.3475	0.6688	2.2675	0.6199		342.301		1.2724	50.098	6.8352	0.9951		10.5547	15.1224		0.4405	0.2447		2.9853	0.571	3.5726	3.2137	3878.1	217.885	192.517	214.891
Bianca_96hpi_I_bio3	2019	1.8193		0.9378	325.666	2123.75	2.6632	5.3077	10.1841	0.1688	4.7451	0.3376	1424.97	189.784	1.4817	1.1066	7.277	2.1193	0	0.3563	1.2754	0.2813		198.862	0.0375	1.4066	45.819	7.0707	0.4876	0.2438	9.8277	13.8976		0.4689			2.532	0.4689	1.8755	1.3879	3789.21	202.071	201.472	201.53
Bianca_0hpi_NI_bio1+2+3	2019		0.5627	1.6478	33.0574	1388.69	1.266	2.1703	9.0029	0.5627	28.576	7.3751	580.062	225.614			7.4354	2.1502	8.4402		10.3091	0.6632		139.685	0.1407	1.9694	34.0019	7.4756	0.201	0.6431	10.5703	14.9512	0.2411	1.2861			0.8239	0.3617	1.5675	1.3464	1631.21	220.215	220.521	218.212
Bianca_8hpi_NI_bio1	2019	1.857		4.6774	442.736	973.576	0.1536	3.3091	12.9851	0.2513	4.8589	0.2094		14.7444	1.0193	0.726	5.3337	1.5917	5.2918	0.5585	0.5166	0.1815		82.0855	0.0279	1.5219	40.2538	5.2359	0.1675					0.2513		0.5864	0.5864	0.2374	1.1449	1.9268	1540.41	155.008	151.801	152.401
Bianca_8hpi_NI_bio2	2019	2.3113	0.8138		174.159	668.541	0.0651	1.8555	10.8401	0.3906	4.8504			11.5238	3.2553	2.767	14.0954			1.0742	4.4272	1.4323		187.505		0.7487	20.7688	11.9144	0.5534		16.6346	23.4707	11.2308	0.3255	0.1953	1.6602	3.5157	4.6225	1.7253	1.1068	1207.14	355.146	378.203	373.247
Bianca_8hpi_NI_bio3	2019	3.0123		1.9983	546.42	2570.99		2.0281	8.4404	0.3579	5.2193	2.0877	104.148	133.824			11.065			2.4755	54.4004	2.8632	0.1491	761.487		4.2948	57.711	10.9159	0.4474					1.1632	0.3877	1.2526	5.1	0.8053	9.9018	2.0877	4085.09	325.455	320.426	320.384
Bianca_24hpi_NI_bio1	2019	2.5535	0.7122	4.1168	120.882	1177.78	0.0521	1.2681	5.7149	0.33	7.4173	1.5634	149.353	24.2321	1.4591	1.1465	7.452	2.0497	6.653	0.139	0.4516			74.0858	0.0174	1.0596	42.4017	6.4793	0.2084							0.6775	0.6427		0.6948	1.7197	1802.09	191.285	187.378	188.743
Bianca_24hpi_NI_bio2	2019	3.9961	1.9429	1.6338	411.714	1707.39	0.0221	0.7286	5.2104	1.7663	7.5728	3.2234	146.378	25.2354	1.6559	1.1922	10.6858	2.3844		0.287	37.5329	1.3688	0.0883	237.34	0.0442	3.4884	61.1124	8.0806	0.2649		11.591	16.4041	11.6573	0.7727	0.1325		0.3312	0.0442	3.1572	1.2805	2678.21	238.964	238.592	237.417
Bianca_24hpi_NI_bio3	2019		0.9236	4.0242	405.807	2201.77	0.11	4.8158	11.5668	0.6157	1.2754		349.028	67.246	1.5613	1.0995	8.4662			0.6817	16.2068	1.0555		228.434		3.2326	69.9068	8.2023	0.1979	0.3079				0.5717			1.7372	0.8796	2.9907	1.2974	3367.11	242.269	239.042	239.697
Bianca_48hpi_NI_bio1	2019	2.0519		1.7262	470.072	1855.29	0.0651	2.0845	11.3834	0.4071	12.9142	2.7033	2270.06	516.648	1.5634	1.368	10.2434	1.9217	7.3446		3.4199	1.0097		145.329		1.1074	55.2557	6.1232	0.3908	0.2117	9.7874	13.9727		0.2443	0.1466		1.4005		1.482	2.3614	2239.83	182.281	175.318	175.046
Bianca_48hpi_NI_bio2	2019		0.9694	2.8159	57.449	1028.22	0.3001	3.0698	10.8943	0.3924	22.1348	1.1079	197.136	90.0396	1.7772	1.3156	9.8095	3.2775	9.6248	3.993	22.6426	0.9694	0.1846	198.267	0.0462	2.285	44.1081	8.5862	0.1846	0.3001			0.4385	3.3698		0.9232	1.5003	0.6001	2.7697	1.8234	1602.36	256.787	250.96	249.574
Bianca_48hpi_NI_bio3	2019	0.6121		1.5914	127.54	1418.42	18.1443	4.7877	20.5789	0.3944	13.1661	11.6292	5028.76	111.287	2.3802	2.5027	16.036	6.1342	5.3045		0.8297	0.2584		83.1181		0.9521	20.6469	5.2093	0.4624		7.6032	10.7995	4.1484	0.1768	0.272	0.5985	1.6458	1.5098	1.0609	1.4009	1223.4	160.506	189.039	190.17
Bianca_96hpi_NI_bio1	2019		3.1676	5.7886	558.679	1376.59	0	3.3124	10.5481	0.3698	15.8704	1.8974	242.188	127.043	1.3989	1.1256	11.4646	2.428	11.7862		0.1286	0.5145		89.7713	0.0643	1.7687	36.6771	6.078		0.2733	8.9562	12.7349	0.193	2.1225			0.7075		1.222	2.026	172.707	172.707	174.898	174.368
Bianca_96hpi_NI_bio2	2019	1.2909	0.4257		272.357	1234.72	0.0412	1.9088	8.1159	0.2472	3.0898	0.1923		41.9116	1.0711	0.7965	6.0835	1.5243	0	0.5768	0.7553	0.3158		112.936	0.0275	0.8789	36.9542	5.0536	0.4669		7.0722	9.9835		0.3708		0.5356	0.9338	0.2197	1.1673	0.8926	2667.71	150.183	148.062	147.502
Bianca_96hpi_NI_bio3	2019	0.4175		1.992	64.4599	1353.94	0.2624	1.8012	9.5187	0.6561	4.8309	9.3517	1336.62	44.7903	1.5387	1.4791	4.8667	1.7057	4.4611		0.4175	0.3578		38.8143		0.9304	21.4707	4.4492	0.1789		6.5486			0.1193	0.1074		1.1928	0.668	0.3459	1.0258	1081.44	132.578	130.06	129.33
F26P92_0hpi_I_bio1+2+3	2019	1.6453			681.151	2211.5	0.293	4.0794	9.9619	0.7438	7.663	1.5101	813.315	227.005	1.7129	1.2621	10.3451	2.5017		2.2313	13.4779	0.586		213.595		2.7497	27.2938	8.3617	0.5184		11.9678	16.9488	1.2171	0.5409			4.6654	2.7497	2.2538	1.8481	2043.22	255.645	249.547	244.592
F26P92_8hpi_I_bio1	2019	0.9373	0.2578		554.897	1943.22	0.4921	19.6135	58.1376	0.0469	15.583	3.1869	1613	239.604	1.8044	1.3591	10.3106	3.8665		0.8436	7.3111	0.5624		115.197		2.9994	25.8468	9.4436	0.8905							1.0545	2.3433	0.7733	1.0076	4.6632	1412.8	330.924	273.055	276.125
F26P92_8hpi_I_bio2	2019	1.3308	1.2684	0.9149	523.648	480.73	0.0208	2.0378	9.1492	0.4159	2.9527	1.8714	729.173	11.6861	1.4764	1.0397		2.2041		0.7902	32.1055	1.1021		277.347		4.8241	20.5442		0.707		10.7504	15.1794	0.5406	0.5822	0.1871	1.0605	7.1738	1.6843	2.9527	1.8506	1149.51	227.44	223.463	223.354
F26P92_8hpi_I_bio3	2019	4.3988		2.9068	392.474	646.244	0.2958	8.5662	40.8372	0.8103	1.9293	0.2701		8.489			4.6561	1.3505		0.1801	15.2802	0.5788	0.9003	201.614	0.0386	1.6721	21.1968	4.849	0.4244	0.4244				0.5531	0.1029	0.5402	3.2027	0.9647	2.5596	3.8715	930.701	150.482	146.947	139.533
F26P92_12hpi_I_bio1	2019	5.5352	0.916	1.3643	358.969	494.093	0.2339	3.8006	11.2068	0.6627	1.5202			3.3523	1.4033				7.0554	2.0075	36.8558	1.1889	0.1169	492.125	0.039	2.9625	17.2292	0	0.4093	1.4812				0.8186		1.033	9.5501	2.5337	5.2623	1.8126	1119.96	212.691	213.172	209.362
F26P92_12hpi_I_bio2	2019	0.3743			333.388	1418.25	0.3097	4.1685	11.0858	0.1807	8.0143	1.3809	878.349	252.006	0.9679	0.6969	5.5623	1.8068	4.8783		0.3743	0.0774		37.8648	0.0129	0.8389	18.6872	4.8396	0.2968	0.3355	7.098	10.0792		0.0645		0.5033	1.2389	0.8776	0.4517	1.4454	1163.05	139.024	140.353	139.539
F26P92_12hpi_I_bio3	2019	2.3549		0.9532	481.12	738.76	0.827	2.7754	7.5133	0.0421	3.4483	1.626		21.9232	1.1214	0.8691	5.1584			0.6728	1.0093	0.1542		27.5723	0.0421	0.5887	18.9235	5.1724	0.3224		7.3872	10.457			0.0841		1.2756	0.3084	0.3504	2.0606	639.697	155.716	150.573	150.566
F26P92_24hpi_I_bio1	2019		0.5846	0.6071	93.7453	1891.66	0.2249	5.3292	4.9695	0.1799	9.1069		540.098	331.155	2.0463	1.6865	9.0845	2.4285		1.664	8.6797	0.6071		181.262	0.0225	1.6415	22.4413	8.3874	0.7645		12.0976	17.1345	0.2923			0.9894	4.3399	0.787	2.4735	0.8545	986.633	241.74	242.49	241.54
F26P92_24hpi_I_bio2	2019	3.8941	1.0027	1.5623	866.45	1403.42	0.3265	10.12	40.0836	0.3964	3.8941	1.4924	234.299	19.4705			9.0707		8.5111	0.6762	29.7771	1.0959		279.35		3.8941	18.1647	8.6277	0.8628			16.8123	0.4197	1.0959			7.2985	1.4924	2.6349	3.6143	1549.52	263.828	267.32	254.805
F26P92_24hpi_I_bio3	2019	6.3798		0.8707	394.826	1129.86	0.5861	13.8312	18.3188	1.5573	6.0449	1.6075	105.911	13.9987	1.2391	0.8875	6.4803	2.2773	7.6022	3.5332	25.854	0.72	1.2224	671.217	0.0335	0.3684	29.923	6.1621	0.5861	0.6363	8.5734	12.0898	0.3851	1.5405		1.4066	11.8386	2.3945	13.1614	3.1815	1404.92	193.478	194.133	179.98
F26P92_48hpi_I_bio1	2019	1.8424	0.6023	4.4288	796.773	2481.48	0.5492	22.3919	48.4331	1.2932	11.3908	7.5821	5349.42	1100.3	2.1258	1.9841	18.8666	4.6059	6.7849	1.5235	35.82	2.923	1.2932	933.463		2.5864	39.8059	7.086	0.9389	1.5058	12.0109	17.2722	0.744	1.1161	0.1594	1.1692	12.7549	6.9089	12.8257	4.2693	2787.67	229.996	209.362	192.503
F26P92_48hpi_I_bio2	2019	1.1087	0.778	4.9598	1099.76	1055.59	0.4863	9.1221	20.617	0.6419	17.3105	1.2643	314.584	66.519	1.7311	1.4199	7.7411		7.1187	0.6419	50.2199	2.8203	0.1751	460.401		3.6372	16.9993	7.3716	0.2529		10.3669	14.6848	0.7002	1.7894			6.4574	1.8672	6.4963	3.1704	973.648	240.395	212.508	209.856
F26P92_48hpi_I_bio3	2019	1.2408	0.5047	0.3996	580.759	1367.6	0.1682	3.5542	10.347	0.1472	10.1157	1.0726	575.564	266.857	1.7666	1.388	8.6856	2.3134	7.8023		8.6015	0.4416		185.574	0.0421	1.5983	20.7572	7.7182	0.5468		11.693	16.5931	0.6099	0.2524		1.0726	2.7971	1.2408	2.3975	1.3039	1141.71	230.342	225.919	225.98
F26P92_72hpi_I_bio1	2019	1.1799	0.4449	2.3018	414.148	2371.36	0.0387	5.5901	12.4954	1.1606	15.8224	2.6693	1391.36	282.965	2.766	2.7467	17.1183	2.6693		2.5146	3.7332	0.2515		238.032	0.058	1.1606	18.9172	7.3502	0.5996		11.006	15.6483			0.1161	1.0058	6.4411	1.9536	1.2573	3.4043	2155.46	215.257	209.992	207.83
F26P92_72hpi_I_bio2	2019	1.2236	0.9687	0.7265	340.312	1364.93	0.1275	4.4739	10.299	0.6628	13.2178	1.2874	1048.07	408.733	1.2364	1.0707	7.2271		4.8818	0.102	2.1796	0.2549	0.1784	73.2016	0.0382	1.2236	13.5492	4.8818	0.5608		7.3546	10.4774	0.153	0.1275	0.0892	0.5736	2.9826		0.6756	1.5423	1061.5	141.989	139.022	136.906
F26P92_72hpi_I_bio3	2019	0.9654		0.9654	341.305	1099.52	0.0766	2.8349	8.2595		16.1819	2.0994	422.521	239.663	1.3485	1.1033	5.9916	1.6856			2.084			40.4087		1.088	11.9985	5.777	0.3831		8.7039	12.3662		0.1073		0.6742	2.4058	0.2912	0.4904	1.1799	785.724	170.832	164.724	164.59
F26P92_0hpi_NI_bio1+2+3	2019		0.3801	0.6841	481.761	442.362	0.0253	1.4696	5.0674	0.7348	0.8615			6.2329			9.3748			0.7601	3.9019			37.8791		0.9881	13.5807	9.2987	0.4307	4.206	13.0486	18.4455	0.4561	0.4814	0.152	0.9881	1.0642	0.1774	0.4814	1.3429	637.689	277.85	273.958	273.775
F26P92_8hpi_NI_bio1	2019	1.5518		0.5342	42.2418	1358.93	0.089	2.9637	11.0661	0.7632	10.3538	0.5851	1446.32	556.152	1.0812	0.8649	6.2835	2.3404	4.6172	0.9031	6.6651	0.8395		313.551		1.9715	9.1581	4.9861	0.4452	1.9461	7.1357	10.1502	0.3434	0.8013	0.1018		5.3422	1.0557	3.3834	1.0812	829.495	148.814	137.713	136.705
F26P92_8hpi_NI_bio2	2019	1.4245		2.1869		1694.66	0.0803	4.8553	18.1974	1.2239	19.3009	3.7518	1911.83	452.507	1.5649	1.2038	12.2386	3.3104	12.359	0.943	7.0422	0.2207		222.341	0.0401	2.6885	11.3357	7.5438	0.5818		11.115	15.7898	0.7022			0.9028	5.1763	1.4245	2.3273	2.227	1113.85	236.427	216.93	216.648
F26P92_8hpi_NI_bio3	2019	0.7118	0.6635	3.2815	546.409	907.629	0.5188	3.185	11.1475	0.2775	10.9424	1.7252	453.018	85.8865	0.9893	0.7721	8.988	1.5804	4.6931	1.0134	2.3888	0.3861	0.2292	85.9951		1.2306	21.2454	4.5	0.181		6.2976	8.8915		0.3378		0.5308	2.1716	0.374	1.315	2.244	771.905	136.823	131.401	131.203
F26P92_12hpi_NI_bio1	2019	1.1962		0.4141	281.987	1612.73	0.3834	9.7538	22.7283	0.2147	15.3362	1.9477	2547.16	317.751	1.6256	1.4569	12.5297	2.8219		2.5151	0.9969	0.0767		30.1817	0.0307	0.6134	22.6363	5.9505	0.4908		8.9257	12.7137		0.1687		0.5981	1.3036		0.3527	3.604	1198.74	186.242	177.938	170.109
F26P92_12hpi_NI_bio2	2019	0.7406	0.2064		273.748	1506.18	0.1214	1.5662	4.383	0.4735	7.4669	0.8985	1010.88	328.25	1.5177	1.4448	4.7958	1.3113	4.4801		1.9183	0.3521		60.7425	0.0364	0.947	14.9216	4.4801	0.1214	0.1943	6.7505	9.5794		0.085			1.809	0.4978	0.5099	1.0077	1167.04	133.513	130.906	130.451
F26P92_12hpi_NI_bio3	2019	1.3112		0.9394	751.106	2203.59	0.6654	13.5625	41.1182	0.4697	22.7021	5.3232	4721.52	708.559	3.4445	3.6206	19.1793	4.1099		0.411	4.0511	0.1174		80.749	0.0391	0.5871	24.072	7.4956	0.548		12.7993	18.3574		0.137		0.7633	3.4836	0.8024	0.8415	4.5796	1920.7	220.458	225.732	213.921
F26P92_24hpi_NI_bio1	2019	1.4743	0.8958	1.0264	451.33	1912.8	0.112	3.4525	11.8319	0.4106	18.9423	3.2286	2778.38	714.451	1.7356	1.4557	10.227	2.1648		2.1648	27.0604	0.9518		283.108	0.056	3.8071	19.7074	6.9424	0.4666	0.6532	10.9175	15.5644		0.9145	0.168		5.5614	1.9782	2.2955	1.3624	1408.86	202.155	201.672	200.475
F26P92_24hpi_NI_bio2	2019	0.4387		3.1308	474.007	1619.74	0.0997	3.4499	11.3666	0.0997	12.6428	3.2903	1072.29	382.735	1.5155	1.1167	10.3097	2.6123		0.6381	5.9625	0.2991		130.496		1.4158	15.2751	7.3185	0.2393		10.5689	14.956	0.3988			0.8375	1.9941	0.7179	1.356	1.6352	1298.73	215.091	215.142	214.191
F26P92_24hpi_NI_bio3	2019	0.517	0.3102	3.6705	363.417	1271.74	0.5514	3.6188	10.891	0.0689	7.927	0.8099	319.078	111.719	1.5337	1.2407	6.9275	2.1196	6.6345		11.632	0.7582		108.961	0.0172	3.3086	17.0085	6.4105	0.3102	0.3102	9.0815	12.8555	0.2757	0.1379			1.4475	0.741	1.8439	2.3264	938.976	189.229	186.454	185.096
F26P92_48hpi_NI_bio1	2019	3.356		0	538.168	1729.03		6.3093	11.1227	0.4219	18.2375	3.2409	2274.39	522.347	2.2821	2.1287	10.7967	2.378	10.8159		0.5753	0.1342		56.6876		0.978	35.401	7.1339	0.3835		11.5446	16.4923					1.3999		0.7479	2.167	205.979	205.979	206.843	206.01
F26P92_48hpi_NI_bio2	2019	0.3803		1.3945	514.339	1818.84	1.03	6.4494	17.938	0.6655	9.3652	1.3152	748.959	296.246	1.4262	1.1726	6.1325	1.9808	6.1484	0.2377	0.5546	0.0792		73.1464	0.0317	1.8857	19.1106	5.879	0.3486	0.3645	8.6521	12.2809	0.1902		0.0951		2.678	0.9666	0.7131	2.0442	1478.5	170.327	173.42	171.064
F26P92_48hpi_NI_bio3	2019		2.8763	0.9226		951.596	0.5291	2.4964	11.7359	0.0407	11.6273	1.7366	719.185	165.917	1.1668	0.9362	8.3304		8.4254		9.3751	0.4477		47.5676		2.0351	14.7885	5.02	0.2171	0.2306				0.2035		0.5563	0.8412	0.2306	0.502	1.6688	646.429	147.267	146.782	146.018
F26P92_72hpi_NI_bio1	2019		0.9228	2.7519	550.583	996.33	0.412	2.5047	10.2497	1.3512	28.3103	9.1621	1775.16	289.084	1.7632	1.5819	17.4344	3.1145	6.3278	0.2472	11.9305	0.3296		81.7339		2.1093	10.5463	6.13	0.2966	1.1041	8.849	12.5402	0.2637	0.7251		0.6591	1.6973	0.2472	0.8569	1.6314	712.25	180.878	180.496	178.342
F26P92_72hpi_NI_bio2	2019	1.0199	0.4265	5.0811	611.509	1674.03	0.649	8.4746	21.7707	0.2225	5.0625	0.7232	482.702	104.533	1.4835	1.1312	8.9382	2.0028		0.3338	20.1759	1.1868		331.661	0.0556	5.489	21.1217	6.8798	0.3709	0.3709				0.649	0.1298	0.9643	6.1937	2.2067	4.1539	4.2095	1448.68	207.989	210.858	209.54
F26P92_72hpi_NI_bio3	2019	0.5438	0.7155	3.0625	543.809	1132.22	0.186	2.1466	8.9156	0.1431	21.8668	7.4702	894.394	264.148	1.3309	1.1162	8.5865	1.7602	5.524		6.2681	0.229		75.017	0.0429	2.2039	14.4109	5.481	0.2719		8.4004	11.9781	0.2719				1.4025	0.3435		2.347	612.647	159.317	157.079	154.223
F13P71_0hpi_I_bio1+2+3	2019	5.2718		4.8682	561.584	3355.3	0.2522	6.0537	34.6324	3.6322	41.5437	55.7952	46663.9	2419.22	14.5037	17.581	124.001	17.9342	24.4167	12.3597	46.8911	1.917	1.5387	938.201		2.371	84.4242	9.2824	1.0846	0.8828	34.5062	50.9774	2.8251	1.1351	0.4036	1.9927	33.3459	9.7869	8.4752	4.3133	4271.28	275.626	274.535	292.262
F13P71_8hpi_I_bio1	2019		0.7494	1.5416	566.435	1762.34	0.0428	0.1499	1.9698	0.0428	39.6965	24.0234	3867.03	388.743	3.3402	3.4258	19.5699	4.3037	11.3266	1.4346	8.8214	0.9635		123.864		3.0618	32.9519		0.1713	1.3703	12.3543	17.6001		0.728		1.1562	3.6399	3.1689	2.7406	1.0277	1372.73	230.431	230.01	229.991
F13P71_8hpi_I_bio2	2019	1.6888	0.526		758.587	2564.05		0.969	2.7686	0.2769	20.9303	15.6701	10105.4	523.785	3.7099	3.5991	15.2271	5.4818	16.0854	5.7863	11.0466	1.1074		142.775	0.0277	0.6921	36.8773		0.3599	2.5748	15.3932	21.844		1.8826		3.5438	9.7453	7.2536	2.8516	0.969	3044.45	300.246	297.368	297.368
F13P71_8hpi_I_bio3	2019	0.7045			603.986	1606.46	0.0344	0.8076	2.8007	0.3952	13.7801	9.3471	3628.59	202.354	2.3711	2.3368	11.0825	2.6289	7.4914	1.4089	2.6976	0.2577	0.0515	49.7079		1.1512	35.0343	6.3917	0.4639	0.3093	10.1718	14.5017		0.189			2.2165	1.8213		1.2887	1987.94	189.035	184.551	184.81
F13P71_12hpi_I_bio1	2019	1.6429		0.8906	769.56	1668.48	0.0614	0.7677	3.0095	0.0614	22.2024	12.3756	3602.9	258.859	4.2992	4.898	16.1374	4.1457	6.541	3.1169	3.0555			89.2088		0.9059	20.0988	5.635	0.2457	0.3378	10.1953	14.648				0.6602	4.1303	1.9039	0.5835	1.6276	1861.48	166.955	164.919	164.926
F13P71_12hpi_I_bio2	2019	0.8458	0.235	2.4122	633.233	1981.51	0.0313	0.8145	7.0173	1.2531	10.3067	9.4295	4822.01	276.526	3.3677	3.6809	21.8351	2.7568	7.6125	0.7362	42.3231	1.6917	1.0025	1088.51	0.047	2.8195	70.267	5.7329	0.188	0.6735	9.0222	12.8442	0.5012	2.2086	0.1566	3.305	21.8821	17.9192	37.671	1.4724	2589.97	170.273	168.401	168.241
F13P71_12hpi_I_bio3	2019	0.7694	0.4916		565.39	1817.78	0.0641	0.3847	1.9662	0.2992	23.0815	10.1943	6556.86	285.121	2.2013	1.9235	20.0467	4.3171	11.9682	1.9021	1.6884	0.1069		33.5964	0.0427	0.5557	30.5402		0.171		11.84	16.8196	0.2565			0.8762	1.2182	1.2609	0.6198	1.0472	2295.68	229.64	229.586	229.551
F13P71_24hpi_I_bio1	2019				684.45	911.293	0.1582	0.2988	1.6519		7.5743	1.6519	318.193	55.182	2.2495	2.1616	6.7308	2.1792		1.775	8.4355	0.5448	0.123	104.389		2.144	14.2876		0.1582	0.3515			0.4745	0.3339	0.2109	0.8435	3.3918	2.1089		0.7908	1114.35	190.876	188.806	188.763
F13P71_24hpi_I_bio2	2019	1.7642		0.2225	596.548	2027.37	0.2702	2.845	13.2397	1.2874	25.0966	33.3614	29999.5	597.677	4.5139	5.1496	28.1005	14.8132	8.6622	0.8424	16.8317	1.1762	1.3351	378.499	0.0318	2.6384	71.0619	5.8808	0.3497	0.4609	11.0463	15.894	0.6199	0.3338	0.3179	1.1285	7.3748	6.3735	5.4834	2.241	2559.84	174.151	172.936	171.131
F13P71_24hpi_I_bio3	2019	2.1275		0.9148	517.142	2683.68	0.0213	0.8723	3.2763	0.8297	21.7851	16.3389	7736.98	591.305	5.5739	6.276	45.5063	5.9569	12.2116	3.872	14.1263	0.8084	0.1489	228.063	0.0425	2.8721	33.1883	7.7865	0.2127	0.5744	17.1473	24.8487		0.4255		1.3828	5.6165	4.2975	5.7867	1.6594	2676.06	229.435	228.633	228.517
F13P71_48hpi_I_bio1	2019		0.2886	0.6802	415.052	975.215	0.1237	2.9682	3.3598	0.2473	11.8728	5.7509	5097.08	359.11	2.9888	2.9682	13.5217	2.6178		3.7927	1.6902	0.1031		41.6577	0.0206	0.742	15.9952	7.5648	0.268	0.3092	11.6048	16.5105	0.3504	0.1237		0.8863	2.2055		0.4535	0.639	1421.93	232.058	221.411	221.408
F13P71_48hpi_I_bio2	2019			0.8632	350.531	1480.92	0.1466	1.2378	3.811		30.602	12.9151	2533.32	268.497	2.8501	2.9967	18.8433	3.2898	9.3972	1.14	1.4332	0.1954		51.1717	0.0163	1.0423	29.2991		0.1791	0.228	10.0161	14.2994		0.1791		0.798	2.5732	2.2475	1.4983	1.1726	1172	175.833	175.885	174.935
F13P71_48hpi_I_bio3	2019	2.0517		2.7407	699.767	1684.77	0.3828	2.1283	7.579	2.4957	13.6116	13.0758	15093.8	761.196	4.3178	4.9149	34.4808	7.7781	6.3388	2.0823	15.0968	1.1943	1.1483	397.632	0.0612	2.1283	60.0199	5.6651	0.1531	1.2708	12.9839	18.8787	0.689	0.2756		1.3474	6.6297	5.8029	6.8135	1.6383	2075.89	165.584	165.686	164.847
F13P71_72hpi_I_bio1	2019	0.6923	0.6594	1.0385	379.506	2118.56	0.0824	1.8792	5.4561	0.2143	14.6211	10.0057	7247.62	331.918	2.7363	2.8352	22.1872	5.4067	9.4782	0.9066	1.5989			56.4405		1.1374	31.5335	6.2803	0.2308		11.6211	16.731	0.1978	0.2473		0.6923	2.9506	2.3407	0.8077	1.7967	2308.02	181.952	177.416	177.054
F13P71_72hpi_I_bio2	2019	2.8376	0	1.9812	424.202	1542.73	1.0226	0.5369	3.5534	0.1534	21.8959	15.198	2047.92	252.179	4.4482	5.1896	8.5896	3.2083	7.5798	2.7482	25.0275	1.2271	0.179	251.758	0.179	3.4895	16.8469	4.755	0.179	0.2173	9.2799	13.3957	0.588	0.8692		0.6135	5.8031	3.0805	4.5632	1.4188	1397.6	138.306	142.619	140.162
F13P71_72hpi_I_bio3	2019		0.7368	0.8143	573.368	1717.64		0.5235	3.0246	0.4847	15.5106	8.0461	4255.64	366.534	3.2184	3.3348	14.7932	4.4981	8.3951	2.3654	11.3809	0.7755		129.3		1.8807	26.2323	7.0961	0.1551		12.234	17.5076	0.8725	0.5623			3.5674	2.2684	1.3184	1.1633	1703.92	209.963	208.277	208.246
F13P71_96hpi_I_bio1	2019	0.5003		0	493.571	1693.94	0.0147	0.7063	2.8548	0.103	10.7864	5.6655	1587.12	130.673	1.9572	1.8541	15.0098	3.517			2.2662	0.2649		308.671	0.0294	2.2073	33.3599	5.43	0.1177	0.2502	8.3437	11.8607				0.8682	6.2246	5.4741	4.5176	1.501	1767.27	158.861	158.07	158.599
F13P71_96hpi_I_bio2	2019	0.7523	0.3009	0.3344	514.704	1449.59	0.1003	0.535	1.6551		19.8606	9.1947	4129.32	129.311	1.6049	1.3708	10.8163	2.9256	6.4697	0.9863	6.8041			35.7758	0.0167	1.9727	29.9246		0.1337		9.1279	12.9562	0.2173	0.4848	0.1337		1.1702	0.886		0.9028	1439.49	180.067	179.578	179.562
F13P71_96hpi_I_bio3	2019	0.5712	0.3985	1.1557	360.37	1548.56	0.0266	0.3587	2.2316	0.1461	12.3936	8.4616	6347.98	229.952	1.5276	1.4081	13.0179	3.374	5.7518	0.3985	0.6642	0.0797		28.6792	0.0266	0.8369	31.1234		0.1594	0.1993	8.2225	11.7692		0.093		0.5845	1.1025	0.89	0.6376	1.0096	1875.51	142.778	142.68	142.677
F13P71_120hpi_I_bio1	2019	1.0535		0.6931	243.987	2130.59	0.1109	2.6338	8.3311	0.5961	12.7531	11.4362	16481.3	536.006	3.1328	3.119	30.3026	7.6103	6.9865	0.5961	1.4139	0.499		119.02	0.0277	2.5229	48.0045	5.129	0.2911		10.5213	15.2206		0.2634	0.1663		4.6299	5.226	1.5664	1.5941	2324.71	149.033	148.92	148.917
F13P71_120hpi_I_bio2	2019	1.421			294.126	2021.72	0.0798	5.189	7.3124	0.9739	32.5228	22.113	41585.7	1283.11	3.784	4.1991	66.3868	14.4972	11.7191	4.0234	0.1277	0.0958		35.3967		0.3193	35.2211	5.8915	0.6865	0.3353	15.4072	22.5121					1.421	1.2294	0.5588	1.1336	2188.53	175.975	172.132	171.489
F13P71_120hpi_I_bio3	2019			0.8138	562.39	1857.24		0.7121	2.4415		9.4203	8.4844	3938.73	249.974	2.3195	2.1364	12.5943	4.171	7.6909	1.0784	4.9441	0.4069	0.0203	120.185		1.2411	20.4276		0.2035	0.7935	11.516	16.3787	0.5697	0.3255		1.4446	4.3744	3.0723	2.706	0.8545	2183.68	219.909	218.537	218.541
F13P71_0hpi_NI_bio1+2+3	2019	0.907	0.1663		260.729	1603.28	0.0453	0.8012	1.95	0.257	6.4698	6.9385	7511.01	325.503	1.8744	1.7686	12.1234	2.6303		2.5245	0.5291	0.136		20.8003		0.1663	36.8237	5.5326	0.1512	0.3326	10.0525	14.4211		0.1058			1.5268	0.6802	0.1814	0.5593	2438.08	162.94	162.621	162.368
F13P71_8hpi_NI_bio1	2019	1.7592			324.712	1288.76	0.0298	0.2982	2.6835	0.4472	60.8845	23.7336	6584.35	556.026	9.4517	11.5388	54.6678	10.4505	12.3737	4.7109	1.4312	0.2534	0.1342	68.1895		1.1181	16.6672	5.5756	0.1491		13.3725	19.4848		0.1342			4.9644	1.1032	0.9243	1.8784	1179.59	160.24	160.125	160.147
F13P71_8hpi_NI_bio2	2019			1.4695	367.71	2011.6		0.1449	1.3246	0.0414	12.7703	5.9195	3803.07	215.191	1.8214	1.4074	15.3161	3.2081	0	1.9249	2.1111	0.1863		59.712	0.0207	1.2005	42.9678		0.1656	0.3726	11.5906	16.4751					2.4423	2.67	0.7658	0.6209	1714.26	222.444	222.551	222.308
F13P71_8hpi_NI_bio3	2019	0.9195	0.8257		325.413	1158.1		0.3753	3.2464	0.1314	20.4169	8.3694	702.919	120.456	2.6272	2.5896	24.0949	5.2168	7.8252	6.643	2.158	0.5817		130.683		1.201	15.8756	6.8682	0.1877		10.8652	15.4628	0.319	0.1877			5.442	1.5012	1.3511	1.4262	1038.84	201.635	201.721	201.562
F13P71_12hpi_NI_bio1	2019	0.4223	1.6577		400.032	1645.22	0.0156	0.2971	1.126	0.1408	21.0502	12.1047	3133.43	288.697	1.9236	1.8298	21.1128	4.0036	6.4902	0.9071	0.2189	0.1095		17.7973		1.5952	31.5128	5.7395	0.1564		8.883	12.6364		0.4848			0.9853	0.8914	0.2189	0.9696	1377.9	168.083	167.995	167.991
F13P71_12hpi_NI_bio2	2019		0.5503		382.168	2191.87		0.693	2.6701	0.5299	41.7225	24.7441	14303.9	507.519	1.7529	1.4064	25.3963	8.316	10.6599		30.5123	0.2854		158.411	0.0408	2.7312	42.0486	7.5007	0.3057	0.3465	12.6778	18.0383	1.3248	4.3414	0.1834	1.386	7.4192	3.7911	1.651	1.1006	1869.66	221.261	218.931	218.927
F13P71_12hpi_NI_bio3	2019	0.9641	0.2755		183.392	2617.11	0.0394	2.4397	4.545	0.3935	17.2551	9.1096	11291.1	361.767	4.7417	5.2729	19.4194	8.48	9.6212	2.0069	1.633			98.5923	0.2951	0.3738	38.7207	7.2405	0.3148	1.3379	15.9959	23.197		0		0.8854	2.8922	2.8529	0.787	0.787	2877.89	213.055	211.328	211.339
F13P71_24hpi_NI_bio1	2019	0.6499	0.5908		656.487	2109.83		0.1575	2.1072	0.0788	20.9928	9.945	5798.91	281.61	2.954	2.9736	21.7805	5.514	8.1529	1.3391	10.6342	1.0437		150.199		2.3238	30.4257		0.1969	0.3151	11.481	16.3649		0.4923	0.1575	1.0831	3.8204	3.9189	1.9693	0.9453	1831.54	212.046	211.52	211.532
F13P71_24hpi_NI_bio2	2019	1.2838	0.487		203.836	820.688	0.0553	0.2988	2.2356	0.2656	56.0554	27.4245	4064.75	401.695	4.4933	5.3123	38.3257	6.264	8.1787	2.4569	1.5605		0.0775	49.8135	0.0221	0.4316	11.034		0.166	0.1771	8.4553	12.2293		0.0664			2.2909	1.0182	0.83	1.2506	704.822	119.544	118.871	118.872
F13P71_24hpi_NI_bio3	2019	0.4275	0.4127	1.194	461.214	1422.7	0.0147	0.339	1.5036		16.4066	7.5473	3641.23	213.64	1.5331	1.3267	24.9711	5.0267	7.1199	0.339	1.8721	0.2359		70.491		1.0319	31.236			0.2211	8.5202	12.1318	0.2064	0.3685		0.7076	2.6828	1.2088	1.2825	1.0171	1300.69	158.681	158.363	158.33
F13P71_48hpi_NI_bio1	2019	1.6051			569.951	2428.37	0.1443	1.6772	11.6685	0.4689	10.9831	15.6361	10919.9	430.777	3.7512	4.0758	25.8978	5.8613	10.6585	3.0659	19.8923	2.6872	1.2444	400.298	0.0541	3.3364	74.844	6.6187	0.1984		11.7226	16.8083		0.3968	0.1803	1.5871	10.911	10.929	4.9595	2.0199	2785.39	197.147	194.598	193.718
F13P71_48hpi_NI_bio2	2019	0.5885	0.454		244.65	1449.74	0.2018	0.3195	1.8833	0.1513	35.5145	14.3101	3438.87	311.425	3.2622	3.4976	25.9128	3.6322	7.0962	1.7656	0.9585			29.9654		0.5549	21.0868				10.5434	15.0836	0.2018	0.3868		0.7567	1.1098	0.8408	0.4708	1.2948	1051.28	180.775	181.141	180.619
F13P71_48hpi_NI_bio3	2019	1.0791	0.3491	0.4126	155.443	2086.63	0.0159	1.6663	4.9831	0.3809	24.7566	7.4746	10304.7	455.14	4.2054	4.3007	33.1992	4.7768	6.4589	6.5224	1.2696	0.1111		67.9854		0.5396	34.0086	5.84	0.1904		14.6	21.297	0.6983	0.127			3.6817	1.6663	1.0315	0.9363	2263.84	171.132	170.453	170.453
F13P71_72hpi_NI_bio1	2019	0.8514	0.498	2.1687	773.287	2432.6	0.1125	2.4579	7.1327	0.3052	11.6147	7.8235	2492.2	157.755	2.972	3.1647	22.0728	5.719	7.0042		6.3777	0.3052	0.0482	278.159	0.0321	2.8756	50.1377		0.1767	0.241	9.6067	13.7192	0.2731	0.4337		1.4298	7.3576	8.4179	4.2571	2.1045	2255.9	172.806	174.117	172.561
F13P71_72hpi_NI_bio2	2019
F13P71_72hpi_NI_bio3	2019		0.2762	0.5831	429.838	1484.26	0.1841	0.445	2.808	0.491	25.3794	11.8304	4163.35	219.438	1.6725	1.5037	28.4175	8.2705	8.378	2.409	3.79			30.7038		1.6879	31.1948		0.1534	0.5524	8.7616	12.4749	0.2762	0.399		0.7365	2.0868	1.427	0.7365	0.9667	1073.25	165.091	164.948	164.81
F13P71_96hpi_NI_bio1	2019	0.7048		1.0132	412.91	1658.78	0.0587	1.0866	3.9353	0.1762	13.656	3.9353	2337.23	179.789	2.3347	2.3935	15.5796	3.0396	5.5652	0.8076	2.7165	0.3084	0.0147	120.217		0.9985	26.7246	5.389	0.1615		9.1187	13.0393	0.4111	0.5139			3.8178	3.5094	1.9236	1.4684	1339.8	158.962	157.731	157.717
F13P71_96hpi_NI_bio2	2019	0.8128	0.5211	0.1667	121.906	2258.14		0.3752	2.5428	0.1459	22.0928	14.0269	11401.9	470.368	2.7095	2.6053	21.3425	5.9192	8.2327	1.0004	9.3165	0.4377		128.889		0.9379	39.4544		0.2084		12.2553	17.4658	0.5627	1.0421		1.6049	6.5653	3.5223	1.5006	0.7503	1930.02	224.094	223.891	223.864
F13P71_96hpi_NI_bio3	2019	1.5649		0.2034	395.327	2505.2	0.0156	1.6275	3.4584	0.4069	11.7525	3.8497	12181.9	480.145	4.9295	5.6963	28.5909	6.8699	7.5116	1.9248	2.4569	0.2034		95.1934	0.0313	0.7825	49.7641		0.2817	1.3302	13.1139	19.0449		0.2504		0.7981	4.4756	2.4256	0.6573	0.9702	2987.4	168.613	168.098	168.1
F13P71_120hpi_NI_bio1	2019	0.8535	0.766	1.7727	630.482	2126.21	0.1313	1.4444	6.8719	0.0657	20.7469	15.6039	3155.39	265.289	2.1447	1.8383	24.8394	6.9594	9.8263	1.2037	16.8951	1.2693		286.079		2.67	39.3491		0.1751	0.4596	11.4896	16.2386	0.7003	2.8232	0.3283	1.9915	8.929	7.2001	6.4998	1.9478	1735.33	236.992	238.265	235.177
F13P71_120hpi_NI_bio2	2019	1.4482	0.6005	0.7771	330.447	1605.98	0.0177	1.042	4.1149	0.0883	30.5705	13.2278	3591.26	258.957	2.9317	3.0376	21.6519	4.8037	8.9363	4.3975	6.3931			99.3584	0.0177	2.5255	21.7755	6.5168	0.2296		10.4727	14.9409		0.1413		0.883	3.4968	1.4835	1.1833	1.6248	1227.8	190.557	189.821	189.695
F13P71_120hpi_NI_bio3	2019	0.4587			445.54	1887.61	0.0417	0.1876	2.3559		9.4862	4.0238	1538.77	195.395	1.5845	1.1675	12.4676	3.6694	7.9851		6.5465			57.793	0.0208	4.2532	34.1713	7.6307			11.2792	15.9911	0.5421	1.2301	0.1459		1.5845	1.3969	0.5629	0.834	1248.68	224.271	224.268	224.634
NY42_0hpi_I_bio1+2+3	2019	0.7846	0.538	0.3362	139.202	2261.61		0.8742	1.7933	0.807	12.3062	6.9713	3322.28	166.975	1.6812	1.2105	16.6549	3.0485	10.1319	2.2416	25.1505	2.3761		643.691		1.4794	21.6312		0.2017				0.4035	0.7173				0.0897	9.2353	0.8742	1977.04	241.007	240.764	240.911
NY42_4hpi_I_bio1	2019	0.2828	0.6556		48.9922	1505.84	0.0771	0.5914	2.6611	0.6171	10.9014	5.7078	1523.93	79.7039	1.337	1.157	7.5333	1.7483	4.6665	0.0643	0.5399	0.4114		134.494		1.1698	21.5586	4.7051	0.1414		6.762	9.5259	0.1671	0.4885					1.2084	0.9384	1300.99	138.18	138.097	138.247
NY42_4hpi_I_bio2	2019	0.4983	1.6195	1.9808	147.898	1742.59	0.0125	0.8222	5.3693	0.897	22.0376	9.1066	3314.69	225.222	2.2548	2.3794	22.1248	3.9865	5.1824	2.4542	3.7124	2.205	0.0125	272.811	0.0125	0.9468	15.0115	4.572	0.2492	0.299	7.9854	11.4486		0.598	0.137	0.5731		0.0125	2.6784	1.632	1550.97	135.011	133.806	133.806
NY42_4hpi_I_bio3	2019	0.2769	2.6679	2.9448	114.067	1449.63	0.0503	0.365	2.1142	0.7551	3.9264	6.4937	1651.13	52.8933	1.0194	0.7928	7.7396	1.787		0.0503	1.0949	0.9564		82.3288	0.0252	1.5983	17.3417	4.6186			6.5818	9.3001		0.3901	0.0881				1.2585	0.9313	1408.06	135.377	135.17	135.18
NY42_8hpi_I_bio1	2019		0.8659	2.8316	87.2638	2348.73	0.0468	1.7083	4.6569	0.8425	20.2188	12.3559	2514.13	102.1	1.9657	1.5679	13.877	2.7614		7.1842	39.4314	3.0188		446.967		3.206	30.9133	8.5649			12.6134	17.8787	1.4275	3.2528			0.4212	0.0702	7.0204	1.4977	1958.24	253.558	253.172	251.394
NY42_8hpi_I_bio2	2019	0.611	1.1405	3.2992	164.922	1937.41	0	0.5906	2.5457	0.6313	18.8179	15.4372	1370.94	91.5236	1.9755	1.6904	11.9139	5.0303	7.8204	0.5091	39.7946	2.7697	0.1222	530.995		3.3603	24.6629	7.4539	0.1426		10.916	15.4576	0.3055	3.4825					7.2502	1.3441	1692.48	218.81	218.872	218.769
NY42_8hpi_I_bio3	2019	0.6088	1.0349	2.7547	94.7082	2284.15	0.0457	1.461	6.529	0.4718	6.5899	3.2112	2281.09	129.21	1.2023	0.9131	8.0204	2.572	5.5245		1.4002	1.1719	0.1218	216.141		1.4915	18.1107	5.6615	0.4109		8.6596		0.2283	0.487	0.1522				1.461	1.2327	2094.44	163.832	163.496	163.466
NY42_12hpi_I_bio1	2019	0.4673	1.0357	1.4146	126.365	1696.03		0.5178	2.3113	0.5052	12.9081	8.2601	1846.24	132.971	1.3009	1.1493	9.9021	3.5743		8.1591	57.3916	2.4881		568.763	0.0253	4.4079	21.8376	4.6479	0.1516	0.2021	7.035	9.9905	2.2103	2.3113	0.1389		0.7452	0.1895	11.3293	1.0357	1426.13	137.235	135.671	135.662
NY42_12hpi_I_bio2	2019		0.3628	1.693		1756	0.0151	0.4081	1.5721	0.3628	8.9033	6.3789	1224.54	92.4339	1.2093	0.9372	9.2358	3.6127	5.6382		4.1569	1.8593		259.208		2.0709	20.4367		0.1058	0.2116	7.8603	11.1102		4.8824			0.2419		5.8045	0.8616	1551.51	162.464	162.383	162.379
NY42_12hpi_I_bio3	2019	0.9136	1.0624	2.4222	110.952	2355.68	0.0212	0.5524	2.9108	1.2111	14.8942	20.0784	11610.2	408.877	2.6134	2.4647	15.1279	6.969	9.5612	7.6277	28.1735	3.357		400.23	0.0212	1.5935	23.053		0.1912	0.34	11.4946	16.2752		2.5709	0.1912		0.3612		4.5681	0.8286	2335.77	229.226	228.25	228.211
NY42_24hpi_I_bio1	2019	0.5487	0.9918	1.8992	96.4813	1993.88		0.2532	3.292	0.3376	11.712	8.8209	2517.48	148.119	1.4983	1.0551	8.7787	2.8067	8.0823	2.1947	23.8882	2.2158		240.106		3.2076	26.1462		0.1688					1.7515					7.3015	0.8441	1723.11	228.744	227.482	226.69
NY42_24hpi_I_bio2	2019	0.4697	1.0128	0.1321	112.035	990.059	0.044	0.8513	4.5941	0.2642	10.7441	6.3995	326.448	18.494	1.1302	0.8366	6.3261	1.9668	5.4308	0.2936	0.7779	0.7779		68.6626		0.866	18.3178	5.3721	0.2789		7.5444	10.6414	0.1761	0.2789			0.455		2.4512	1.4971	994.089	160.061	158.338	157.652
NY42_24hpi_I_bio3	2019	0.5364		1.0438	102.34	2169.04	0.0145	1.7397	5.8281	0.4639	6.3935	5.2772	2821.59	149.704	1.4063	1.2033	7.8723	2.6966		2.2616	1.4788	1.3048		196.821		1.6962	19.2675	5.3352	0.29	0.29	8.0607	11.4532		0.6234			0.3914	0.0145	2.3051	0.9134	2099.53	157.376	155.718	155.747
NY42_48hpi_I_bio1	2019	0.7505	1.3343	1.7179	152.677	1980.53	0.0667	0.5838	2.1516	0.6004	5.921	5.2705	2539.72	48.3517	1.2342	0.9007	6.7883	2.5352		4.0029	6.5547	3.219		399.523		2.7353	20.4481	6.1044	0.2335	0.2335	9.0065	12.8093	0.467	2.2183	0.2835				5.8209	1.1342	1709.72	180.631	179.178	179.154
NY42_48hpi_I_bio2	2019	1.0831		1.3208	245.409	2643.1	0.0528	0.6076	3.6983	0.5812	3.3021	2.219	231.144	10.7779	2.0341	1.5057	13.9215	3.0643		2.6681	1.0831	1.1623		216.747		2.1926	40.1002		0.3434	0.3698				0.8982					4.6757	1.7435	2906.39	285.881	283.965	283.736
NY42_48hpi_I_bio3	2019	0.4861	0.2325	1.3949	272.157	2593.76	0.1057	0.5495	2.811	0.5706	18.2184	20.7758	12486.3	235.508	1.9444	1.6274	12.1104	4.6709	8.6654	2.0501	21.0717	1.8599		326.241		1.9444	25.0451	7.7777	0.1902		11.0748	15.64		1.0356	0.2114				4.9879	0.8665	2409.37	227.649	227.403	227.01
NY42_72hpi_I_bio1	2019	0.4925	1.002	2.2926	71.6141	1644.07	0.034	0.1868	1.8341	0.2208	4.4324	1.6133	624.827	20.2089	1.3416	1.0359	6.3004	1.936	6.1476		0.7472	0.4755		60.6266		0.5944	20.5315		0.1868		8.6949	12.2782		0.3227		0.6623			0.8321	1.1038	1535.21	183.132	182.5	182.426
NY42_72hpi_I_bio2	2019	0.859	0.64	0	119.03	2364.95	0.1347	1.2969	2.7791	1.2295	9.7016	8.1857	2432.99	118.912	2.8465	2.9475	19.8074	5.8782	6.7877	3.2507	1.8022	2.1391		322.729		0.5558	28.5489		0.32		9.6174	13.6765		1.1116					3.217	1.179	2740.82	181.793	180.917	180.909
NY42_72hpi_I_bio3	2019	0.7456		2.1931	164.479	1256.64	0.0219	0.0439	1.4474	0.1754	1.7544	0.3728	0	2.5439	1.5571	1.0746	7.8511	2.3466	8.202	1.2062		0.3728		105.223	0.0219	2.3466	44.4093		0.1974	0.6579				0.3509			0.2193		3.2238	0.9869	1715.98	235.651	235.602	235.605
NY42_96hpi_I_bio1	2019	0.7469		1.5471		1663.9		1.5471	7.2375	0.7824	19.8099	7.6288	2446.27	211.951	2.5429	2.5429	10.6874	2.9519	10.6874	6.5974	7.9488	5.0858		478.922		1.9027	9.3537	6.5974	0.409	0.2312	9.8694	14.0127	1.7249	1.885	0.3734		0.409	0.1245	10.1539	1.0136	1103.9	191.417	191.893	191.003
NY42_96hpi_I_bio2	2019	0.6875		0.3038	149.901	1028.07		2.1266	9.5457	0.5756	5.9001	1.487	205.448	10.8088	1.2951	1.0073	6.2519	1.8548	0	0.3837	0.5117	0.9594		102.412		0.3678	13.607	5.8521	0.3038		8.2345	11.6243		0.1439					1.0873	0.8954	1359.81	177.797	171.854	171.753
NY42_96hpi_I_bio3	2019	1.1352		0.9081	153.474	1946.14	0.0284	0.7662	3.1075	0.6243	9.9611	6.4562	4244.14	135.468	2.0433	2.0291	14.076	2.9656	5.761	11.5645	2.1001	1.7027		195.036		0.6527	26.2223	5.2218	0.1987	0.1987	8.5421	12.203	0.3831	0.1845	0.1419		0.2554		2.0149	1.2345	2222.57	155.103	152.416	152.412
NY42_120hpi_I_bio1	2019	1.5136	1.5325		273.358	1955.87		0.5865	2.1947	0.7946	11.7494	5.1652	2421.25	93.9006	2.7434	2.7434	14.1144	3.5381	7.341	12.79	57.2523	6.6031	0.4919	671.116		1.2866	22.3825	6.9626	0.5298	0.3784	10.1412	14.3415	2.7245	2.2137	0.227		0.5865	0.2838	11.8629	0.8136	2168.55	205.109	203.256	203.257
NY42_120hpi_I_bio2	2019		0.5366	2.6832	375.515	1555.48		0.2036	2.5351	0.9807	8.9748	5.0703	660.079	49.6295	1.9985	1.795	14.1561	2.8312	7.0688	5.1073	32.3646	5.4959		544.74		3.6269	20.059	6.7727	0.1295	0.3516				1.4249			0.2406	0.037	7.7905	0.7217	1266.81	199.983	199.375	198.756
NY42_120hpi_I_bio3	2019	0.2863	0.3894	0.7902	69.4924	1950.4	0.0344	1.5232	5.6002	0.6642	13.4221	25.1378	33745	394.863	1.2598	1.1452	13.548	9.1389		0.962	0.5841	0.4237		134.988		0.9162	21.4043	4.2717	0.2749		7.0202	10.0322		0.5268					1.2827	0.6413	1847.26	124.764	123.268	123.013
NY42_0hpi_NI_bio1+2+3	2019	0.415	0.7218	0.1624	169.607	1540.44		0.1985	1.8045	0.2526	7.2902	2.9233	519.611	49.6423	1.606	1.3173	8.806	3.0135		3.3744	24.5414	3.6632	0.018	406.106		1.2271	16.0422		0.2887	1.588	9.3294	13.173	0.5594	0.9023			0.4511	0.1444	6.4782	0.9383	1620.32	195.345	193.83	193.851
NY42_4hpi_NI_bio1	2019	1.2864	1.1231	2.0828	183.264	2187.37		0.4492	1.4702	0.6126	25.4834	12.9255	2917.12	164.438	2.7566	2.6954	34.0188	4.3289	8.7599	5.064	28.8322	2.6341		602.312	0.0204	1.7765	21.6038		0.2655	2.7158	12.2721	17.5199	1.5315	1.3885	0.1838		0.2246	0.1021	10.8631	1.4089	2195.04	222.185	219.339	219.385
NY42_4hpi_NI_bio2	2019	0.7141		3.4935	100.654	2172.48	0.1158	0.4246	3.3584	0.6755	27.5425	21.9645	3327.7	185.81	1.7564	1.4669	9.2452	2.5863	9.1487		133.698	7.4116	0.3088	399.279		4.5743	25.0333	7.1607		1.4283	10.2488	14.495		32.7537	0.193	0.7527	0.2509		7.6625	1.2546	1791.03	208.466	207.669	207.509
NY42_4hpi_NI_bio3	2019	0.6117		2.2976	135.215	2304.72	0.0149	1.1637	3.6403	2.1484	15.7251	9.1008	1973.73	239.009	2.3125	2.3573	27.1086	5.9379	6.3258		2.954	1.8649	0.0597	415.431	0.0149	2.029	20.6336		0.179	0.9548	10.4138	14.9791	0.194	1.2682		0.5968			4.6996	2.3573	2563.55	160.913	160.263	160.248
NY42_8hpi_NI_bio1	2019	2.1003			297.679	2242.55		0.389	2.3856	1.115	7.5976	4.3303	331.077	4.9527	2.619	2.3078	11.15	3.734		2.5412	2.9301	1.7373		295.345		1.2965	24.2448		0.3112	1.478	13.3541	18.8772		0.6742			0.2593	0.0778	5.1601	1.6595	2388.72	279.67	278.551	278.564
NY42_8hpi_NI_bio2	2019	0.7709	1.4537	4.339	175.784	2024.27	0.022	0.4846	4.2509	0.3304	13.3473	8.722	306.878	52.31	1.74	1.3215	10.1757	2.7972		1.2995	30.8574	4.9557		319.344	0.022	4.2068	24.0295		0.1982	0.3084	11.3871	16.1005	0.7048	2.7972	0.1542				7.1362	1.8942	1602.38	238.705	239.204	236.638
NY42_8hpi_NI_bio3	2019	0.3685	0.3194	1.5355	163.489	1795.27		0.1965	1.7075	0.737	2.3708	3.2553	1608.6	62.5013	1.2284	1.0564	7.2844	2.5674		1.2653	66.9481	4.0046		1200.41		5.1102	22.6027				6.7685		0.258	2.1129	0.086		0.1474	0.086	12.1981	0.5774	1656.86	132.04	132.305	131.947
NY42_12hpi_NI_bio1	2019		0.6749	2.1747	89.2749	2446.21		0.0187	2.6059	0.3937	10.4048	10.1611	2578.25	109.316	1.556	1.2186	10.1236	3.562	7.0115		54.911	1.8185	0.0375	284.472	0.0187	3.8057	30.1645	6.9178	0.15	1.0686	9.9173	14.023	0.225	5.9992					5.7742	0.9186	1844.04	202.496	201.476	201.372
NY42_12hpi_NI_bio2	2019			0.786	146.214	2720.64		0.3818	2.6274	1.3474	13.3167	6.6471	3571.09	141.745	2.4478	2.2232	10.6668	4.0646		1.0105	58.5889	4.4913		616.721		1.8414	22.9954	8.2191	0.1797		13.1819	18.7062	1.0105	4.8281			0.2919	0.2695	5.5018	0.8533	2468.85	242.619	241.249	241.204
NY42_12hpi_NI_bio3	2019	0.5708				2821.53	0.0173	0.4843	2.2485	1.2626	20.029	13.3008	3393.67	190.587	2.162	2.0582	25.3735	4.8775		7.1952	6.9012	3.3555		762.227		2.3177	27.1032		0.1557	0.5881	10.1875	14.5288	1.0551	2.802		0.8994		0.1384	10.5853	1.0032	3018.82	185.946	185.795	185.803
NY42_24hpi_NI_bio1	2019		1.2464	3.0647	143.307	1582.07	0.044	0.5426	3.2993	0.5279	10.2058	13.5638	3594.9	76.8224	1.2904	1.0558	6.6426	2.1409		0.4399	1.4224	0.4839		82.8491	0.0147	1.0558	16.5552	5.4109	0.176		7.5517	10.6751		0.5426					1.1438	1.2904	1560.24	159.319	157.943	157.511
NY42_24hpi_NI_bio2	2019	0.503		2.1463	152.758	2012.14			1.7774	0.6037	13.5151	22.922	6997.02	311.233	2.096	2.0122	13.8169	5.785		2.6494	55.9552	2.9344	0.1174	446.367		3.6722	27.3991	6.1371	0.1341	1.0899	9.7423	13.8672	0.6372	3.4878	0.1341			0.1006	8.3338	0.9222	1824.54	180.87	180.224	180.118
NY42_24hpi_NI_bio3	2019	0.3897			162.664	2348.29	0.0162	0.2761	1.3803	0.6333	2.9555	3.0042	1453.11	50.0317	1.2666	0.9581	11.4483	3.0529	6.0408	0.1461	0.3897	0.5359		189.701		1.429	20.5583	5.9596		0.6333	8.7527	12.3902		0.1949	0.0974		0.1949		2.1435	0.8607	2400.15	174.505	174.426	174.434
NY42_48hpi_NI_bio1	2019	0.2651	0.3682	1.3402	98.1722	1805.66	0.0147	0.1915	1.8998	0.2062	3.0927	3.888	406.135	32.5326	1.3107	1.0456	7.7613	1.6495	0		0.3535	0.6922		90.7791		1.3549	27.5106	5.3902	0.162	0.2798	7.776	11.0013		0.2504				0.0884	1.3549	0.7805	1847.63	158.927	158.365	158.193
NY42_48hpi_NI_bio2	2019	0.4389		1.5442	84.3446	1453.09	0.0163		1.7067	0.4226	4.9414	1.6742	0	10.1266	1.2028	0.8777	6.1117	1.7067	5.8354	0.3901	15.7994	1.3491		195.964	0.0163	2.682	16.7746	5.9491		0.2763				0.764	0.1463	0.6339			3.576	0.8777	1682.53	175.319	174.596	174.591
NY42_48hpi_NI_bio3	2019	0.3231			70.4564	1790.04			1.4181	0.2513	7.7906	2.8183	1250.07	70.8513	1.4002	1.0411	9.8549	2.8721	6.6597	0.9514	8.724	1.5258		182.486	0.018	2.8183	23.5872			0.4847	9.6395	13.6605	0.3052	0.9155			0.5206	0.1077	2.5669	0.9155	1552.13	192.85	193.485	192.806
NY42_72hpi_NI_bio1	2019	1.0869		2.6295	167.569	1953.54	0.0175	0.859	6.8717	0.4382	9.5714	13.4455	9713.7	360.101	2.91	3.0152	15.1108	5.259		6.2757	15.4264	2.4542	0.9116	431.833	0.0351	1.2271	30.3093		0.1753	0.8765	11.0088	15.7594	0.2279	0.6135	0.1227	0.6837	0.8239	0.1052	3.8566	1.2797	2210.68	188.844	188.952	188.367
NY42_72hpi_NI_bio2	2019			2.0361	55.5652	2398.15	0.0328	2.0853	11.1163	0.7061	10.9685	5.9769	5119.86	216.53	1.5599	1.3136	15.5004	5.3693			1.2151	1.3136		286.101		1.7569	19.6219	6.1246	0.2135		9.0474	12.8404			0.1806	0.6732		0.0328	1.5271	1.33	1792.79	176.56	176.992	176.367
NY42_72hpi_NI_bio3	2019	0.2211			135.517	1449.67	0.0123	0.2826	2.027	0.258	2.0516	1.1671	521.283	27.9118	0.9214	0.6757	5.3195	1.4005	4.5824	0.7617	0.5528	0.7125		192.311		1.1917	19.5088	4.4964	0.0983		6.3268	8.9313		0.1474					1.9411	1.0688	1436.29	132.179	131.957	131.953
NY42_96hpi_NI_bio1	2019
NY42_96hpi_NI_bio2	2019	0.3314			97.4433	2012.24	0.0497	0.2154	2.3367	0.3149	2.1544	0.4309	713.375	28.4541	1.3589	1.044	8.6506	2.2869		0.232	0.7457	1.2429		141.177		0.9943	20.0521		0.1326					0.2154	0.0994	0.6463			1.8063	0.7126	1779	178.009	177.998	178.001
NY42_96hpi_NI_bio3	2019	0.5099	1.7225	2.0394	166.543	1600.44	0.124	1.1988	7.634	0.937	23.412	10.4451	4584.69	389.832	2.7284	2.9351	14.1519	3.569	6.3525	0.9646	60.1216	6.0494	0.2894	589.213	0.0138	2.8249	10.3487	5.1812	0.2205	0.2618	8.5297	12.209		5.7875			0.3858		6.4076	1.5847	1145.63	150.795	149.09	148.074
NY42_120hpi_NI_bio1	2019	0.4672		3.241	50.9648	1464.56	0.0292	0.5256	4.1461	0.2482	2.6862	1.7957	896.154	48.6143	1.1533	0.8759	5.9564	1.9417			0.511	0.4818		93.4476		1.7665	19.0808		0.1606	0.219	7.5038	10.5988		0.8613			0.3066		1.0219	1.1971	1276.29	158.039	156.825	156.887
NY42_120hpi_NI_bio2	2019	2.4549	2.0687	1.8756	73.8665	1205.6	0.0965	0.7999	4.3167	0.6758	12.9639	4.4684	222.882	50.7522	1.6963	1.5998	5.7648	1.6412	5.2269	0.5241	2.4135	2.1101	0.3034	303.231		1.4205	13.2397	5.0752	0.2069		7.2267	10.2194		1.1585	0.1379				3.8892	1.848	1097.38	150.52	148.155	148.147
NY42_120hpi_NI_bio3	2019	0.5511	0.8981	2.6943	74.5424	1417		0.0612	1.6329	0.2041	3.5924	1.0818	592.788	7.7972	1.4492	1.041	7.4093		7.3481	0.2245	46.1706	4.2456	0.347	249.611		2.7147	18.4111		0.1633	0.2858			0.2858	11.5528	0.1429		0.2245		3.4291	1.2247	1312.94	219.262	219.236	219.244
